# Supplementary material for: Six new species and reports of Hydnum (Cantharellales) from eastern North America
Source: MycoKeys. 2018 Nov 30;(42):35–72. doi: 10.3897/mycokeys.42.27369 (PMC6286385; doi:10.3897/mycokeys.42.27369)
Supplement: XML Treatment for Hydnum alboaurantiacum [file mycokeys.42.27369-treatment2.xml]

<!DOCTYPE tp:taxon-treatment
  PUBLIC "-//TaxonX//DTD Taxonomic Treatment Publishing DTD v0 20100105//EN" "tax-treatment-NSO.dtd">
<tp:taxon-treatment xmlns:tp="http://www.plazi.org/taxpub"><tp:treatment-meta><kwd-group><label>Taxon classification</label><kwd><named-content xmlns:xlink="http://www.w3.org/1999/xlink" content-type="kingdom">Fungi</named-content></kwd><kwd><named-content xmlns:xlink="http://www.w3.org/1999/xlink" content-type="order">Cantharellales</named-content></kwd><kwd><named-content xmlns:xlink="http://www.w3.org/1999/xlink" content-type="family">Hydnaceae</named-content></kwd></kwd-group><mixed-citation publication-type="journal"><person-group><name><surname>Swenie</surname><given-names>Rachel A.</given-names></name><name><surname>Baroni</surname><given-names>Timothy J.</given-names></name><name><surname>Matheny</surname><given-names>P. Brandon</given-names></name></person-group><article-title>Six new species and reports of <italic><tp:taxon-name><tp:taxon-name-part taxon-name-part-type="genus" reg="Hydnum">Hydnum</tp:taxon-name-part></tp:taxon-name></italic> (<tp:taxon-name><tp:taxon-name-part taxon-name-part-type="order">Cantharellales</tp:taxon-name-part></tp:taxon-name>) from eastern North America</article-title><source>MycoKeys</source><day>30</day><month>11</month><year>2018</year><volume>2018</volume><issue>42</issue><fpage>35</fpage><lpage>72</lpage><pub-id pub-id-type="doi">10.3897/mycokeys.42.27369</pub-id></mixed-citation></tp:treatment-meta><tp:nomenclature><tp:taxon-name>
                <tp:taxon-name-part taxon-name-part-type="genus" reg="Hydnum">Hydnum</tp:taxon-name-part>
                <tp:taxon-name-part taxon-name-part-type="species" reg="alboaurantiacum">alboaurantiacum</tp:taxon-name-part>
              </tp:taxon-name><tp:taxon-authority>Swenie &amp; Matheny</tp:taxon-authority><tp:taxon-status xmlns:xlink="http://www.w3.org/1999/xlink" xlink:type="simple">sp. nov.</tp:taxon-status><xref ref-type="fig" rid="F3">Figs 3C, D</xref><xref ref-type="fig" rid="F6">, 6B</xref></tp:nomenclature><tp:treatment-sec sec-type="diagnosis" id="SECID0EJQAG"><title>Diagnosis.</title><p>Most similar to <italic><tp:taxon-name><tp:taxon-name-part taxon-name-part-type="genus" reg="Hydnum">Hydnum</tp:taxon-name-part><tp:taxon-name-part taxon-name-part-type="species" reg="albidum">albidum</tp:taxon-name-part></tp:taxon-name></italic> but differs from it by the slightly stouter basidiomes that stain bright orange within minutes of handling. Differs from <italic><tp:taxon-name><tp:taxon-name-part taxon-name-part-type="genus" reg="Hydnum">H.</tp:taxon-name-part><tp:taxon-name-part taxon-name-part-type="species" reg="subtilior">subtilior</tp:taxon-name-part></tp:taxon-name></italic> and <italic><tp:taxon-name><tp:taxon-name-part taxon-name-part-type="genus" reg="Hydnum">H.</tp:taxon-name-part><tp:taxon-name-part taxon-name-part-type="species" reg="vesterholtii">vesterholtii</tp:taxon-name-part></tp:taxon-name></italic> by smaller basidiospores.</p></tp:treatment-sec><tp:treatment-sec sec-type="material" id="SECID0EQRAG"><title>Type.</title><p>UNITED STATES. North Carolina: Great Smoky Mountains National Park, Smokemont, Bradley Fork Trail (<named-content xmlns:xlink="http://www.w3.org/1999/xlink" content-type="dwc:verbatimCoordinates" xlink:type="simple"><named-content content-type="geo-json" specific-use="{&#34;type&#34;:&#34;Point&#34;,&#34;coordinates&#34;:[-83.309200,35.563400]}" id="NCID0EZRAG" xlink:type="simple">35.5634; -83.3092</named-content></named-content>), scattered under <italic><tp:taxon-name><tp:taxon-name-part taxon-name-part-type="genus" reg="Betula">Betula</tp:taxon-name-part></tp:taxon-name></italic>, <italic><tp:taxon-name><tp:taxon-name-part taxon-name-part-type="genus" reg="Fagus">Fagus</tp:taxon-name-part></tp:taxon-name></italic>, with <italic><tp:taxon-name><tp:taxon-name-part taxon-name-part-type="genus" reg="Tsuga">Tsuga</tp:taxon-name-part></tp:taxon-name></italic> nearby, 28 Jul 2017, R.A. Swenie RAS186 (holotype: TENN 073053).</p></tp:treatment-sec><tp:treatment-sec sec-type="etymology" id="SECID0ETSAG"><title>Etymology.</title><p><italic><tp:taxon-name><tp:taxon-name-part taxon-name-part-type="genus" reg="Hydnum"/><tp:taxon-name-part taxon-name-part-type="species" reg="alboaurantiacum">alboaurantiacum</tp:taxon-name-part></tp:taxon-name></italic> (L.) white-orange, referring to the coloration of the basidiomes, which stain bright orange.</p></tp:treatment-sec><tp:treatment-sec sec-type="description" id="SECID0EDTAG"><title>Description.</title><p>Pileus 20–70 mm wide, irregularly round, convex, becoming shallowly convex to depressed, occasionally umbilicate; margin thin, wavy to lobed, incurved becoming decurved; surface matt, glabrous, pale to cream white (“Pale Ochraceous Buff”), quickly bruising orange (“Zinc Orange” or “Xanthine Orange”, 6A6-8). Spines 1–7 mm long, brittle in mass and breaking easily, adnate to subdecurrent, white to cream-orange (“Pale Ochraceous Buff” to “Light Ochraceous Buff”, 4A2–5A3). Stipe 17–50 × 6–21 mm, central or eccentric, terete or clavate, concolorous with the pileus, easily bruising orange (5A2). Context thin, firm, cream white, staining orange (“Xanthine Orange” to “Mars Yellow”, 6A8 to 5B6–B7), especially in young specimens at base of stipe within five minutes when cut in half. Odor mild or sweet and fruity. Taste mild.</p><p>Basidiospores 4–<italic>4.8</italic>–6(7) μm × 3–<italic>3.9</italic>–5(6) μm, <italic>Q</italic>=1.00–<italic>1.25</italic>–1.52(1.54) (n=44/6), globose to ellipsoid, smooth, hyaline in KOH. Basidia 36–42 × 4.5–7 μm with 5–7 sterigmata. Pileipellis an interwoven cutis, hyphae smooth, cylindrical, thin-walled, mostly 3–5 μm wide. Clamp connections present.</p></tp:treatment-sec><tp:treatment-sec sec-type="distribution" id="SECID0ESTAG"><title>Distribution.</title><p>Southeastern U.S. – North Carolina (type), Tennessee, and West Virginia (GenBank <ext-link xmlns:xlink="http://www.w3.org/1999/xlink" ext-link-type="gen" xlink:href="KU612600" xlink:type="simple">KU612600</ext-link>).</p></tp:treatment-sec><tp:treatment-sec sec-type="ecology" id="SECID0E4TAG"><title>Ecology.</title><p>In mixed woods with <italic><tp:taxon-name><tp:taxon-name-part taxon-name-part-type="genus" reg="Quercus">Quercus</tp:taxon-name-part></tp:taxon-name></italic>, <italic><tp:taxon-name><tp:taxon-name-part taxon-name-part-type="genus" reg="Tsuga">Tsuga</tp:taxon-name-part></tp:taxon-name></italic>, <italic><tp:taxon-name><tp:taxon-name-part taxon-name-part-type="genus" reg="Pinus">Pinus</tp:taxon-name-part></tp:taxon-name></italic>, <italic><tp:taxon-name><tp:taxon-name-part taxon-name-part-type="genus" reg="Betula">Betula</tp:taxon-name-part></tp:taxon-name></italic>, <italic><tp:taxon-name><tp:taxon-name-part taxon-name-part-type="genus" reg="Liriodendron">Liriodendron</tp:taxon-name-part></tp:taxon-name></italic>, <italic><tp:taxon-name><tp:taxon-name-part taxon-name-part-type="genus" reg="Fagus">Fagus</tp:taxon-name-part></tp:taxon-name></italic>. May to August.</p></tp:treatment-sec><tp:treatment-sec sec-type="material" id="SECID0ENVAG"><title>Other specimens examined.</title><p>UNITED STATES. North Carolina: Great Smoky Mountains National Park, Deep Creek, Indian Creek, on soil in mixed woods, 610 m, 9 Jul 1974, J.H. Restivo JHR1459 (TENN 040599). Great Smoky Mountains National Park, Smokemont, Bradley Fork Trail, scattered under <italic><tp:taxon-name><tp:taxon-name-part taxon-name-part-type="genus" reg="Betula">Betula</tp:taxon-name-part></tp:taxon-name></italic>, <italic><tp:taxon-name><tp:taxon-name-part taxon-name-part-type="genus" reg="Fagus">Fagus</tp:taxon-name-part></tp:taxon-name></italic>, <italic><tp:taxon-name><tp:taxon-name-part taxon-name-part-type="genus" reg="Tsuga">Tsuga</tp:taxon-name-part></tp:taxon-name></italic>, 700 m, 28 Jul 2017, R.A. Swenie RAS186 (TENN 073053). Great Smoky Mountains National Park, Heintooga Round Bottom Road, scattered on embankment with <italic><tp:taxon-name><tp:taxon-name-part taxon-name-part-type="genus" reg="Quercus">Quercus</tp:taxon-name-part></tp:taxon-name></italic>, <italic><tp:taxon-name><tp:taxon-name-part taxon-name-part-type="genus" reg="Betula">Betula</tp:taxon-name-part></tp:taxon-name></italic>, <italic><tp:taxon-name><tp:taxon-name-part taxon-name-part-type="genus" reg="Tsuga">Tsuga</tp:taxon-name-part></tp:taxon-name></italic>, 1525 m, 17 Aug 2017, R.A. Swenie RAS208 (TENN 071751). Macon County, vicinity of Highlands, Glen Falls Trail, 1100 m, 14 Jul 2000, E.B. Lickey TFB9833 (TENN 058812). Transylvania County, Pisgah National Forest, Yellow Gap Road, 310 m, 18 Jul 2000, R.H. Petersen TFB9764 (TENN 058665). Duke Forest, scattered in mixed duff with <italic><tp:taxon-name><tp:taxon-name-part taxon-name-part-type="genus" reg="Quercus">Quercus</tp:taxon-name-part></tp:taxon-name></italic>, <italic><tp:taxon-name><tp:taxon-name-part taxon-name-part-type="genus" reg="Pinus">Pinus</tp:taxon-name-part></tp:taxon-name></italic>, 150 m, 25 May 2016, B.P. Looney BPL876 (TENN 073003). Blue Ridge Parkway, near mile marker 342, side of road on embankment, deciduous woodlot, 1225 m, 19 Aug 2016, J. Schieb RAS104 (TENN 073014). Buncombe County, Bent Creek Experimental Forest, near Boyd Branch Road, mossy acidic forest with <italic><tp:taxon-name><tp:taxon-name-part taxon-name-part-type="genus" reg="Quercus">Quercus</tp:taxon-name-part><tp:taxon-name-part taxon-name-part-type="species" reg="alba">alba</tp:taxon-name-part></tp:taxon-name></italic>, <italic><tp:taxon-name><tp:taxon-name-part taxon-name-part-type="genus" reg="Quercus">Q.</tp:taxon-name-part><tp:taxon-name-part taxon-name-part-type="species" reg="rubra">rubra</tp:taxon-name-part></tp:taxon-name></italic>, <italic><tp:taxon-name><tp:taxon-name-part taxon-name-part-type="genus" reg="Liriodendron">Liriodendron</tp:taxon-name-part><tp:taxon-name-part taxon-name-part-type="species" reg="tulipifera">tulipifera</tp:taxon-name-part></tp:taxon-name></italic>, <italic><tp:taxon-name><tp:taxon-name-part taxon-name-part-type="genus" reg="Betula">Betula</tp:taxon-name-part><tp:taxon-name-part taxon-name-part-type="species" reg="lenta">lenta</tp:taxon-name-part></tp:taxon-name></italic>, <italic><tp:taxon-name><tp:taxon-name-part taxon-name-part-type="genus" reg="Tsuga">Tsuga</tp:taxon-name-part><tp:taxon-name-part taxon-name-part-type="species" reg="canadensis">canadensis</tp:taxon-name-part></tp:taxon-name></italic>, 670 m, 22 Aug 2016, M. Hopping MH16004 (TENN 073548). Tennessee: Great Smoky Mountains National Park, Cades Cove, Gregory Ridge Trail, 550 m, 18 Aug 2005, E.B. Lickey TFB12761 (TENN 061328). Great Smoky Mountains National Park, Maddron Bald Trail, on mossy soil with <italic><tp:taxon-name><tp:taxon-name-part taxon-name-part-type="genus" reg="Tsuga">Tsuga</tp:taxon-name-part></tp:taxon-name></italic>, <italic><tp:taxon-name><tp:taxon-name-part taxon-name-part-type="genus" reg="Quercus">Quercus</tp:taxon-name-part></tp:taxon-name></italic>, <italic><tp:taxon-name><tp:taxon-name-part taxon-name-part-type="genus" reg="Fagus">Fagus</tp:taxon-name-part></tp:taxon-name></italic>, <italic><tp:taxon-name><tp:taxon-name-part taxon-name-part-type="genus" reg="Pinus">Pinus</tp:taxon-name-part></tp:taxon-name></italic>, 550 m, 4 Aug 2012, S.A. Trudell SAT1221712 (TENN 067355). Sevier County, University of Tennessee Biology Field Station, on mossy soil with <italic><tp:taxon-name><tp:taxon-name-part taxon-name-part-type="genus" reg="Quercus">Quercus</tp:taxon-name-part></tp:taxon-name></italic>, <italic><tp:taxon-name><tp:taxon-name-part taxon-name-part-type="genus" reg="Tsuga">Tsuga</tp:taxon-name-part></tp:taxon-name></italic>, <italic><tp:taxon-name><tp:taxon-name-part taxon-name-part-type="genus" reg="Pinus">Pinus</tp:taxon-name-part></tp:taxon-name></italic>, 450 m, 27 Jul 2009, A.D. Wolfenbarger AW0119 (TENN 064272).</p></tp:treatment-sec><tp:treatment-sec sec-type="discussion" id="SECID0ET1AG"><title>Discussion.</title><p><italic><tp:taxon-name><tp:taxon-name-part taxon-name-part-type="genus" reg="Hydnum">Hydnum</tp:taxon-name-part><tp:taxon-name-part taxon-name-part-type="species" reg="alboaurantiacum">alboaurantiacum</tp:taxon-name-part></tp:taxon-name></italic> has probably been mistaken for the closely related <italic><tp:taxon-name><tp:taxon-name-part taxon-name-part-type="genus" reg="Hydnum">H.</tp:taxon-name-part><tp:taxon-name-part taxon-name-part-type="species" reg="albidum">albidum</tp:taxon-name-part></tp:taxon-name></italic> due to the initial pale white coloration and similar basidiospore size and shape. However, <italic><tp:taxon-name><tp:taxon-name-part taxon-name-part-type="genus" reg="Hydnum">H.</tp:taxon-name-part><tp:taxon-name-part taxon-name-part-type="species" reg="alboaurantiacum">alboaurantiacum</tp:taxon-name-part></tp:taxon-name></italic> quickly stains bright rusty orange on all parts of the basidiomes where handled, whereas <italic><tp:taxon-name><tp:taxon-name-part taxon-name-part-type="genus" reg="Hydnum">H.</tp:taxon-name-part><tp:taxon-name-part taxon-name-part-type="species" reg="albidum">albidum</tp:taxon-name-part></tp:taxon-name></italic> slowly stains a lighter brown-orange hue. In addition, <italic><tp:taxon-name><tp:taxon-name-part taxon-name-part-type="genus" reg="Hydnum">H.</tp:taxon-name-part><tp:taxon-name-part taxon-name-part-type="species" reg="alboaurantiacum">alboaurantiacum</tp:taxon-name-part></tp:taxon-name></italic> often displays a larger and more stout stature than <italic><tp:taxon-name><tp:taxon-name-part taxon-name-part-type="genus" reg="Hydnum">H.</tp:taxon-name-part><tp:taxon-name-part taxon-name-part-type="species" reg="albidum">albidum</tp:taxon-name-part></tp:taxon-name></italic>. The two species are readily distinguished as separate clades in Fig. <xref ref-type="fig" rid="F2">2</xref>. <italic><tp:taxon-name><tp:taxon-name-part taxon-name-part-type="genus" reg="Hydnum">Hydnum</tp:taxon-name-part><tp:taxon-name-part taxon-name-part-type="species" reg="alboaurantiacum">alboaurantiacum</tp:taxon-name-part></tp:taxon-name></italic> is known only from the southeastern US and appears derived from a grade of Central American taxa including the recently described <italic><tp:taxon-name><tp:taxon-name-part taxon-name-part-type="genus" reg="Hydnum">H.</tp:taxon-name-part><tp:taxon-name-part taxon-name-part-type="species" reg="zongolicense">zongolicense</tp:taxon-name-part></tp:taxon-name></italic> (<xref ref-type="bibr" rid="B24">Niskanen et al. 2018</xref>).</p></tp:treatment-sec><tp:treatment-sec><!--Section generated to contain objects referenced in tp:taxon-treatment.--><fig id="F3" position="float" orientation="portrait"><label>Figure 3.</label><caption><p>Basidiomes of <italic><tp:taxon-name><tp:taxon-name-part taxon-name-part-type="genus" reg="Hydnum">Hydnum</tp:taxon-name-part></tp:taxon-name></italic> species. <bold>A, B</bold><italic><tp:taxon-name><tp:taxon-name-part taxon-name-part-type="genus" reg="Hydnum">H.</tp:taxon-name-part><tp:taxon-name-part taxon-name-part-type="species" reg="albidum">albidum</tp:taxon-name-part></tp:taxon-name></italic> 10640TJB (CORT 012029, epitype, photo T.J. Baroni) <bold>C</bold><italic><tp:taxon-name><tp:taxon-name-part taxon-name-part-type="genus" reg="Hydnum">H.</tp:taxon-name-part><tp:taxon-name-part taxon-name-part-type="species" reg="alboaurantiacum">alboaurantiacum</tp:taxon-name-part></tp:taxon-name></italic> RAS186 (TENN 073053, holotype, photo R.A. Swenie) <bold>D</bold><italic><tp:taxon-name><tp:taxon-name-part taxon-name-part-type="genus" reg="Hydnum">H.</tp:taxon-name-part><tp:taxon-name-part taxon-name-part-type="species" reg="alboaurantiacum">alboaurantiacum</tp:taxon-name-part></tp:taxon-name></italic> BPL876 (TENN 073003, photo B.P. Looney) <bold>E, F</bold><italic><tp:taxon-name><tp:taxon-name-part taxon-name-part-type="genus" reg="Hydnum">H.</tp:taxon-name-part><tp:taxon-name-part taxon-name-part-type="species" reg="albomagnum">albomagnum</tp:taxon-name-part></tp:taxon-name></italic> RAS231 (TENN 073062, epitype, photo R.A. Swenie) <bold>G</bold><italic><tp:taxon-name><tp:taxon-name-part taxon-name-part-type="genus" reg="Hydnum">H.</tp:taxon-name-part><tp:taxon-name-part taxon-name-part-type="species" reg="subtilior">subtilior</tp:taxon-name-part></tp:taxon-name></italic> PBM4093 (TENN 073034, holotype, photo P.B. Matheny) <bold>H</bold><italic><tp:taxon-name><tp:taxon-name-part taxon-name-part-type="genus" reg="Hydnum">H.</tp:taxon-name-part><tp:taxon-name-part taxon-name-part-type="species" reg="subtilior">subtilior</tp:taxon-name-part></tp:taxon-name></italic> showing characteristic staining of context RAS180 (TENN 073050, photo R.A. Swenie). Scale bar: 20 mm.</p></caption><graphic xmlns:xlink="http://www.w3.org/1999/xlink" xlink:href="mycokeys-42-035-g003.jpg" position="float" orientation="portrait" xlink:type="simple" id="oo_246528.jpg"/></fig><fig id="F6" position="float" orientation="portrait"><label>Figure 6.</label><caption><p>Basidiospores of <italic><tp:taxon-name><tp:taxon-name-part taxon-name-part-type="genus" reg="Hydnum">Hydnum</tp:taxon-name-part></tp:taxon-name></italic> species. <bold>A</bold><italic><tp:taxon-name><tp:taxon-name-part taxon-name-part-type="genus" reg="Hydnum">H.</tp:taxon-name-part><tp:taxon-name-part taxon-name-part-type="species" reg="albidum">albidum</tp:taxon-name-part></tp:taxon-name></italic> 9623TJB (CORT 014489) <bold>B</bold><italic><tp:taxon-name><tp:taxon-name-part taxon-name-part-type="genus" reg="Hydnum">H.</tp:taxon-name-part><tp:taxon-name-part taxon-name-part-type="species" reg="alboaurantiacum">alboaurantiacum</tp:taxon-name-part></tp:taxon-name></italic> TFB9833 (TENN 058812) <bold>C</bold><italic><tp:taxon-name><tp:taxon-name-part taxon-name-part-type="genus" reg="Hydnum">H.</tp:taxon-name-part><tp:taxon-name-part taxon-name-part-type="species" reg="albomagnum">albomagnum</tp:taxon-name-part></tp:taxon-name></italic> PBM2512 (TENN 066858) <bold>D</bold><italic><tp:taxon-name><tp:taxon-name-part taxon-name-part-type="genus" reg="Hydnum">H.</tp:taxon-name-part><tp:taxon-name-part taxon-name-part-type="species" reg="subtilior">subtilior</tp:taxon-name-part></tp:taxon-name></italic> PBM3868 (TENN 067482) <bold>E</bold><italic><tp:taxon-name><tp:taxon-name-part taxon-name-part-type="genus" reg="Hydnum">H.</tp:taxon-name-part><tp:taxon-name-part taxon-name-part-type="species" reg="subolympicum">subolympicum</tp:taxon-name-part></tp:taxon-name></italic> AJR14 (TENN 073004) <bold>F</bold><italic><tp:taxon-name><tp:taxon-name-part taxon-name-part-type="genus" reg="Hydnum">H.</tp:taxon-name-part><tp:taxon-name-part taxon-name-part-type="species" reg="vagabundum">vagabundum</tp:taxon-name-part></tp:taxon-name></italic> 10782TJB (CORT 014461) <bold>G</bold><italic><tp:taxon-name><tp:taxon-name-part taxon-name-part-type="genus" reg="Hydnum">H.</tp:taxon-name-part><tp:taxon-name-part taxon-name-part-type="species" reg="ferruginescens">ferruginescens</tp:taxon-name-part></tp:taxon-name></italic> MH16005 (TENN 073549, holotype) <bold>H</bold><italic><tp:taxon-name><tp:taxon-name-part taxon-name-part-type="genus" reg="Hydnum">H.</tp:taxon-name-part><tp:taxon-name-part taxon-name-part-type="species" reg="aerostatisporum">aerostatisporum</tp:taxon-name-part></tp:taxon-name></italic> MK9181403 <bold>I</bold><italic><tp:taxon-name><tp:taxon-name-part taxon-name-part-type="genus" reg="Hydnum">H.</tp:taxon-name-part><tp:taxon-name-part taxon-name-part-type="species" reg="canadense">canadense</tp:taxon-name-part></tp:taxon-name></italic> RAS100 (TENN 073010) <bold>J</bold><italic><tp:taxon-name><tp:taxon-name-part taxon-name-part-type="genus" reg="Hydnum">H.</tp:taxon-name-part><tp:taxon-name-part taxon-name-part-type="species" reg="mulsicolor">mulsicolor</tp:taxon-name-part></tp:taxon-name></italic> MH16006 (TENN 073550) <bold>K</bold><italic><tp:taxon-name><tp:taxon-name-part taxon-name-part-type="genus" reg="Hydnum">H.</tp:taxon-name-part><tp:taxon-name-part taxon-name-part-type="species" reg="quebecense">quebecense</tp:taxon-name-part></tp:taxon-name></italic> JG003 (CORT 007330) <bold>L</bold><italic><tp:taxon-name><tp:taxon-name-part taxon-name-part-type="genus" reg="Hydnum">H.</tp:taxon-name-part><tp:taxon-name-part taxon-name-part-type="species" reg="subconnatum">subconnatum</tp:taxon-name-part></tp:taxon-name></italic> RAS053 (TENN 070846) <bold>M</bold><italic><tp:taxon-name><tp:taxon-name-part taxon-name-part-type="genus" reg="Hydnum">H.</tp:taxon-name-part><tp:taxon-name-part taxon-name-part-type="species" reg="cuspidatum">cuspidatum</tp:taxon-name-part></tp:taxon-name></italic> BPL989 (TENN 073033) <bold>N</bold><italic><tp:taxon-name><tp:taxon-name-part taxon-name-part-type="genus" reg="Hydnum">H.</tp:taxon-name-part><tp:taxon-name-part taxon-name-part-type="species" reg="umbilicatum">umbilicatum</tp:taxon-name-part></tp:taxon-name></italic> 10651TJB (CORT 012241, epitype) <bold>O</bold><italic><tp:taxon-name><tp:taxon-name-part taxon-name-part-type="genus" reg="Hydnum">H.</tp:taxon-name-part><tp:taxon-name-part taxon-name-part-type="species" reg="umbilicatum">umbilicatum</tp:taxon-name-part></tp:taxon-name></italic> Peck (NYS-F-3258, holotype). Scale bar: 10 μm.</p></caption><graphic xmlns:xlink="http://www.w3.org/1999/xlink" xlink:href="mycokeys-42-035-g006.jpg" position="float" orientation="portrait" xlink:type="simple" id="oo_246531.jpg"/></fig><fig id="F2" position="float" orientation="portrait"><label>Figure 2.</label><caption><p><abbrev xmlns:xlink="http://www.w3.org/1999/xlink" xlink:title="Maximum Likelihood" id="ABBRID0EGOAE" xlink:type="simple">ML</abbrev> pruned phylogeny of North American species of <italic><tp:taxon-name><tp:taxon-name-part taxon-name-part-type="genus" reg="Hydnum">Hydnum</tp:taxon-name-part></tp:taxon-name></italic>. Bootstrap support values ≥70% are shown above branches. Posterior probabilities ≥0.95 are shown with branches in bold.</p></caption><graphic xmlns:xlink="http://www.w3.org/1999/xlink" xlink:href="mycokeys-42-035-g002.jpg" position="float" orientation="portrait" xlink:type="simple" id="oo_246527.jpg"/></fig></tp:treatment-sec><ref-list><ref id="B24"><mixed-citation xmlns:xlink="http://www.w3.org/1999/xlink" xlink:type="simple"><person-group><name name-style="western"><surname>Niskanen</surname><given-names>T</given-names></name><name name-style="western"><surname>Liimatainen</surname><given-names>K</given-names></name><name name-style="western"><surname>Nuytinck</surname><given-names>J</given-names></name><name name-style="western"><surname>Kirk</surname><given-names>P</given-names></name><name name-style="western"><surname>Olariaga</surname><given-names>Ibarguren I</given-names></name><name name-style="western"><surname>Garibay-Orijel</surname><given-names>R</given-names></name><name name-style="western"><surname>Norvell</surname><given-names>L</given-names></name><name name-style="western"><surname>Huhtinen</surname><given-names>S</given-names></name><name name-style="western"><surname>Kytövuori</surname><given-names>I</given-names></name><name name-style="western"><surname>Ruotsalainen</surname><given-names>J</given-names></name><name name-style="western"><surname>Niemelä</surname><given-names>T</given-names></name><name name-style="western"><surname>Ammirati</surname><given-names>JF</given-names></name><name name-style="western"><surname>Tedersoo</surname><given-names>L</given-names></name></person-group> (<year>2018</year>) Identifying and naming the currently known diversity of the genus <italic><tp:taxon-name><tp:taxon-name-part taxon-name-part-type="genus">Hydnum</tp:taxon-name-part></tp:taxon-name></italic> with an emphasis on European and North American taxa. Mycologia. <ext-link xlink:type="simple" ext-link-type="doi" xlink:href="10.1080/00275514.2018.1477004">https://doi.org/10.1080/00275514.2018.1477004</ext-link></mixed-citation></ref></ref-list></tp:taxon-treatment>
