# Supplementary material for: Six new species and reports of Hydnum (Cantharellales) from eastern North America
Source: MycoKeys. 2018 Nov 30;(42):35–72. doi: 10.3897/mycokeys.42.27369 (PMC6286385; doi:10.3897/mycokeys.42.27369)
Supplement: XML Treatment for Hydnum albomagnum [file mycokeys.42.27369-treatment3.xml]

<!DOCTYPE tp:taxon-treatment
  PUBLIC "-//TaxonX//DTD Taxonomic Treatment Publishing DTD v0 20100105//EN" "tax-treatment-NSO.dtd">
<tp:taxon-treatment xmlns:tp="http://www.plazi.org/taxpub"><tp:treatment-meta><kwd-group><label>Taxon classification</label><kwd><named-content xmlns:xlink="http://www.w3.org/1999/xlink" content-type="kingdom">Fungi</named-content></kwd><kwd><named-content xmlns:xlink="http://www.w3.org/1999/xlink" content-type="order">Cantharellales</named-content></kwd><kwd><named-content xmlns:xlink="http://www.w3.org/1999/xlink" content-type="family">Hydnaceae</named-content></kwd></kwd-group><mixed-citation publication-type="journal"><person-group><name><surname>Swenie</surname><given-names>Rachel A.</given-names></name><name><surname>Baroni</surname><given-names>Timothy J.</given-names></name><name><surname>Matheny</surname><given-names>P. Brandon</given-names></name></person-group><article-title>Six new species and reports of <italic><tp:taxon-name><tp:taxon-name-part taxon-name-part-type="genus" reg="Hydnum">Hydnum</tp:taxon-name-part></tp:taxon-name></italic> (<tp:taxon-name><tp:taxon-name-part taxon-name-part-type="order">Cantharellales</tp:taxon-name-part></tp:taxon-name>) from eastern North America</article-title><source>MycoKeys</source><day>30</day><month>11</month><year>2018</year><volume>2018</volume><issue>42</issue><fpage>35</fpage><lpage>72</lpage><pub-id pub-id-type="doi">10.3897/mycokeys.42.27369</pub-id></mixed-citation></tp:treatment-meta><tp:nomenclature><tp:taxon-name>
                <tp:taxon-name-part taxon-name-part-type="genus" reg="Hydnum">Hydnum</tp:taxon-name-part>
                <tp:taxon-name-part taxon-name-part-type="species" reg="albomagnum">albomagnum</tp:taxon-name-part>
              </tp:taxon-name><tp:taxon-authority>Banker, Bulletin of the Torrey Botanical Club 28(4): 207 (1901)</tp:taxon-authority><xref ref-type="fig" rid="F3">Figs 3E, F</xref><xref ref-type="fig" rid="F6">, 6C</xref><tp:nomenclature-citation-list><tp:nomenclature-citation><tp:taxon-name>
                    <tp:taxon-name-part taxon-name-part-type="genus" reg="Dentinum"/>
                    <tp:taxon-name-part taxon-name-part-type="species" reg="albomagnum"/>
                  </tp:taxon-name><comment>= <tp:taxon-name><tp:taxon-name-part taxon-name-part-type="genus" reg="Dentinum">Dentinum</tp:taxon-name-part><tp:taxon-name-part taxon-name-part-type="species" reg="albomagnum">albomagnum</tp:taxon-name-part></tp:taxon-name> (Banker) Pouzar, Ceská Mykologie 10 (2): 76 (1956) </comment></tp:nomenclature-citation></tp:nomenclature-citation-list></tp:nomenclature><tp:treatment-sec sec-type="material" id="SECID0EW6AG"><title>Type.</title><p>UNITED STATES. Alabama: Lee County, Auburn, Dec 1896, F.S. Earle (holotype: NY 776138). <bold>Epitype.</bold> UNITED STATES. Tennessee: Big South Fork National River &amp; Recreation Area, Bandy Creek area (<named-content xmlns:xlink="http://www.w3.org/1999/xlink" content-type="dwc:verbatimCoordinates" xlink:type="simple"><named-content content-type="geo-json" specific-use="{&#34;type&#34;:&#34;Point&#34;,&#34;coordinates&#34;:[-84.695000,36.492000]}" id="NCID0EBABG" xlink:type="simple">36.4920; -84.6950</named-content></named-content>), solitary on soil with <italic><tp:taxon-name><tp:taxon-name-part taxon-name-part-type="genus" reg="Quercus">Quercus</tp:taxon-name-part></tp:taxon-name></italic>, <italic><tp:taxon-name><tp:taxon-name-part taxon-name-part-type="genus" reg="Pinus">Pinus</tp:taxon-name-part></tp:taxon-name></italic>, 450 m, 23 Sep 2017, RAS231 (TENN 073062, epitype here designated).</p></tp:treatment-sec><tp:treatment-sec sec-type="description" id="SECID0EUABG"><title>Description.</title><p>Pileus 60–110 mm wide, irregularly round, irregularly convex to plano-convex or uplifted; surface dull, glabrous with adhering debris, uneven and sometimes pitted in places, cream white (4A4) with patches of cottony white, becoming light tan in age (10 YR 6/4); margin thin, wavy to slightly lobed, incurved when young then raised in age. Spines 1–6 mm long, brittle in mass, adnate to subdecurrent, white to cream white (4A3–5A3). Stipe 20–40 × 13–20 mm thick, central or eccentric, clavate, occasionally split in two towards the apex; surface smooth, concolorous with spines, if bruising then only very slightly an hour or more after handling (“Yellow-Ocher” to “Ochraceous-Tawny”). Context fleshy, white, unchanging when cut. Odor mild or slightly acidic at first, then pleasantly fruity like apricots when stored in foil. Taste mild.</p><p>Basidiospores 5.5–<italic>6.2</italic>–7 μm × 3–<italic>3.8</italic>–5 μm, <italic>Q</italic>=1.24–<italic>1.66</italic>–2.07(2.17) (n=45/3), ellipsoid to broadly ellipsoid, smooth, thin-walled, hyaline in KOH. Basidia 38–46 × 5–6 μm with 4–5(6) sterigmata. Pileipellis a tightly interwoven cutis, hyphae smooth, cylindrical, thin-walled, mostly 2.5–5 μm wide. Clamp connections present.</p></tp:treatment-sec><tp:treatment-sec sec-type="distribution" id="SECID0EDBBG"><title>Distribution.</title><p>Eastern U.S. – Massachusetts, North Carolina, Tennessee (epitype), and Alabama (holotype).</p></tp:treatment-sec><tp:treatment-sec sec-type="ecology" id="SECID0EIBBG"><title>Ecology.</title><p>In hardwood and mixed woods with <italic><tp:taxon-name><tp:taxon-name-part taxon-name-part-type="genus" reg="Quercus">Quercus</tp:taxon-name-part></tp:taxon-name></italic>, <italic><tp:taxon-name><tp:taxon-name-part taxon-name-part-type="genus" reg="Pinus">Pinus</tp:taxon-name-part></tp:taxon-name></italic>. September to December.</p></tp:treatment-sec><tp:treatment-sec sec-type="material" id="SECID0E3BBG"><title>Other specimens examined.</title><p>UNITED STATES. Massachusetts: Worcester County, Rutland State Park, gregarious under litter layer along edge of road with <italic><tp:taxon-name><tp:taxon-name-part taxon-name-part-type="genus" reg="Quercus">Quercus</tp:taxon-name-part></tp:taxon-name></italic>, <italic><tp:taxon-name><tp:taxon-name-part taxon-name-part-type="genus" reg="Pinus">Pinus</tp:taxon-name-part><tp:taxon-name-part taxon-name-part-type="species" reg="strobus">strobus</tp:taxon-name-part></tp:taxon-name></italic>, 260 m, 1 Nov 2003, P.B. Matheny PBM2512 (TENN 066858). North Carolina: Buncombe County, Black Mountain YMCA Blue Ridge Assembly, Wolfpit Loop, in leaf litter in broadleaf woods with <italic><tp:taxon-name><tp:taxon-name-part taxon-name-part-type="genus" reg="Quercus">Quercus</tp:taxon-name-part></tp:taxon-name></italic>, <italic><tp:taxon-name><tp:taxon-name-part taxon-name-part-type="genus" reg="Acer">Acer</tp:taxon-name-part></tp:taxon-name></italic>, 900 m, 24 Sep 2015, B. Moerk NAMA 2015-050 (F C0305359F). Tennessee: Knox County, New Hopewell, on soil in mixed woods, 300 m, 2 Dec 1951, L.R. Hesler (TENN 020243).</p></tp:treatment-sec><tp:treatment-sec sec-type="discussion" id="SECID0ECDBG"><title>Discussion.</title><p>The original description of <italic><tp:taxon-name><tp:taxon-name-part taxon-name-part-type="genus" reg="Hydnum">Hydnum</tp:taxon-name-part><tp:taxon-name-part taxon-name-part-type="species" reg="albomagnum">albomagnum</tp:taxon-name-part></tp:taxon-name></italic> by Banker (1901) was based solely on dried material. As mentioned in the protologue, this species has a shorter stipe and overall stouter appearance than other <italic><tp:taxon-name><tp:taxon-name-part taxon-name-part-type="genus" reg="Hydnum">Hydnum</tp:taxon-name-part></tp:taxon-name></italic>. In addition, mature basidiomes are much larger than other whitish small-spored species. <italic><tp:taxon-name><tp:taxon-name-part taxon-name-part-type="genus" reg="Hydnum">Hydnum</tp:taxon-name-part><tp:taxon-name-part taxon-name-part-type="species" reg="albomagnum">albomagnum</tp:taxon-name-part></tp:taxon-name></italic> also has more strongly ellipsoid spores (<italic>Q</italic> values averaging 1.66) than other species. Historically, <italic><tp:taxon-name><tp:taxon-name-part taxon-name-part-type="genus" reg="Hydnum">H.</tp:taxon-name-part><tp:taxon-name-part taxon-name-part-type="species" reg="albomagnum">albomagnum</tp:taxon-name-part></tp:taxon-name></italic> has been less frequently collected than other pale species of <italic><tp:taxon-name><tp:taxon-name-part taxon-name-part-type="genus" reg="Hydnum">Hydnum</tp:taxon-name-part></tp:taxon-name></italic>, perhaps because the basidiomes are often buried underneath layers of needle and leaf litter and thus overlooked. As basidiomes emerge from the ground, leaf litter remains stuck to the matt glabrous surface of the pileus, masking its appearance. This characteristic, along with the creamy white coloration, large basidiome size, and small ellipsoid spores, makes this one of the easier <italic><tp:taxon-name><tp:taxon-name-part taxon-name-part-type="genus" reg="Hydnum">Hydnum</tp:taxon-name-part></tp:taxon-name></italic> species to identify. DNA sequencing of the type specimen of <italic><tp:taxon-name><tp:taxon-name-part taxon-name-part-type="genus" reg="Hydnum">H.</tp:taxon-name-part><tp:taxon-name-part taxon-name-part-type="species" reg="albomagnum">albomagnum</tp:taxon-name-part></tp:taxon-name></italic> was not successful; however, all modern collections reported under this species name have identical <abbrev xmlns:xlink="http://www.w3.org/1999/xlink" xlink:title="internal transcribed spacer 2" id="ABBRID0ELFBG" xlink:type="simple">ITS</abbrev> sequences and match the morphology of the original species description. An epitype is chosen from Tennessee material, closest to the location of the holotype from Alabama.</p><p>Collections that are likely <italic><tp:taxon-name><tp:taxon-name-part taxon-name-part-type="genus" reg="Hydnum">H.</tp:taxon-name-part><tp:taxon-name-part taxon-name-part-type="species" reg="alboaurantiacum">alboaurantiacum</tp:taxon-name-part></tp:taxon-name></italic> (TENN 041525) and <italic><tp:taxon-name><tp:taxon-name-part taxon-name-part-type="genus" reg="Hydnum">H.</tp:taxon-name-part><tp:taxon-name-part taxon-name-part-type="species" reg="vagabundum">vagabundum</tp:taxon-name-part></tp:taxon-name></italic> (TENN 003140) have been misidentified as <italic><tp:taxon-name><tp:taxon-name-part taxon-name-part-type="genus" reg="Hydnum">H.</tp:taxon-name-part><tp:taxon-name-part taxon-name-part-type="species" reg="albomagnum">albomagnum</tp:taxon-name-part></tp:taxon-name></italic>, perhaps due to the larger white appearance of those specimens. However, those collections differ from <italic><tp:taxon-name><tp:taxon-name-part taxon-name-part-type="genus" reg="Hydnum">H.</tp:taxon-name-part><tp:taxon-name-part taxon-name-part-type="species" reg="albomagnum">albomagnum</tp:taxon-name-part></tp:taxon-name></italic> in spore dimensions and lack litter debris on the pileus, which persists even after drying in <italic><tp:taxon-name><tp:taxon-name-part taxon-name-part-type="genus" reg="Hydnum">H.</tp:taxon-name-part><tp:taxon-name-part taxon-name-part-type="species" reg="albomagnum">albomagnum</tp:taxon-name-part></tp:taxon-name></italic>.</p></tp:treatment-sec><tp:treatment-sec><!--Section generated to contain objects referenced in tp:taxon-treatment.--><fig id="F3" position="float" orientation="portrait"><label>Figure 3.</label><caption><p>Basidiomes of <italic><tp:taxon-name><tp:taxon-name-part taxon-name-part-type="genus" reg="Hydnum">Hydnum</tp:taxon-name-part></tp:taxon-name></italic> species. <bold>A, B</bold><italic><tp:taxon-name><tp:taxon-name-part taxon-name-part-type="genus" reg="Hydnum">H.</tp:taxon-name-part><tp:taxon-name-part taxon-name-part-type="species" reg="albidum">albidum</tp:taxon-name-part></tp:taxon-name></italic> 10640TJB (CORT 012029, epitype, photo T.J. Baroni) <bold>C</bold><italic><tp:taxon-name><tp:taxon-name-part taxon-name-part-type="genus" reg="Hydnum">H.</tp:taxon-name-part><tp:taxon-name-part taxon-name-part-type="species" reg="alboaurantiacum">alboaurantiacum</tp:taxon-name-part></tp:taxon-name></italic> RAS186 (TENN 073053, holotype, photo R.A. Swenie) <bold>D</bold><italic><tp:taxon-name><tp:taxon-name-part taxon-name-part-type="genus" reg="Hydnum">H.</tp:taxon-name-part><tp:taxon-name-part taxon-name-part-type="species" reg="alboaurantiacum">alboaurantiacum</tp:taxon-name-part></tp:taxon-name></italic> BPL876 (TENN 073003, photo B.P. Looney) <bold>E, F</bold><italic><tp:taxon-name><tp:taxon-name-part taxon-name-part-type="genus" reg="Hydnum">H.</tp:taxon-name-part><tp:taxon-name-part taxon-name-part-type="species" reg="albomagnum">albomagnum</tp:taxon-name-part></tp:taxon-name></italic> RAS231 (TENN 073062, epitype, photo R.A. Swenie) <bold>G</bold><italic><tp:taxon-name><tp:taxon-name-part taxon-name-part-type="genus" reg="Hydnum">H.</tp:taxon-name-part><tp:taxon-name-part taxon-name-part-type="species" reg="subtilior">subtilior</tp:taxon-name-part></tp:taxon-name></italic> PBM4093 (TENN 073034, holotype, photo P.B. Matheny) <bold>H</bold><italic><tp:taxon-name><tp:taxon-name-part taxon-name-part-type="genus" reg="Hydnum">H.</tp:taxon-name-part><tp:taxon-name-part taxon-name-part-type="species" reg="subtilior">subtilior</tp:taxon-name-part></tp:taxon-name></italic> showing characteristic staining of context RAS180 (TENN 073050, photo R.A. Swenie). Scale bar: 20 mm.</p></caption><graphic xmlns:xlink="http://www.w3.org/1999/xlink" xlink:href="mycokeys-42-035-g003.jpg" position="float" orientation="portrait" xlink:type="simple" id="oo_246528.jpg"/></fig><fig id="F6" position="float" orientation="portrait"><label>Figure 6.</label><caption><p>Basidiospores of <italic><tp:taxon-name><tp:taxon-name-part taxon-name-part-type="genus" reg="Hydnum">Hydnum</tp:taxon-name-part></tp:taxon-name></italic> species. <bold>A</bold><italic><tp:taxon-name><tp:taxon-name-part taxon-name-part-type="genus" reg="Hydnum">H.</tp:taxon-name-part><tp:taxon-name-part taxon-name-part-type="species" reg="albidum">albidum</tp:taxon-name-part></tp:taxon-name></italic> 9623TJB (CORT 014489) <bold>B</bold><italic><tp:taxon-name><tp:taxon-name-part taxon-name-part-type="genus" reg="Hydnum">H.</tp:taxon-name-part><tp:taxon-name-part taxon-name-part-type="species" reg="alboaurantiacum">alboaurantiacum</tp:taxon-name-part></tp:taxon-name></italic> TFB9833 (TENN 058812) <bold>C</bold><italic><tp:taxon-name><tp:taxon-name-part taxon-name-part-type="genus" reg="Hydnum">H.</tp:taxon-name-part><tp:taxon-name-part taxon-name-part-type="species" reg="albomagnum">albomagnum</tp:taxon-name-part></tp:taxon-name></italic> PBM2512 (TENN 066858) <bold>D</bold><italic><tp:taxon-name><tp:taxon-name-part taxon-name-part-type="genus" reg="Hydnum">H.</tp:taxon-name-part><tp:taxon-name-part taxon-name-part-type="species" reg="subtilior">subtilior</tp:taxon-name-part></tp:taxon-name></italic> PBM3868 (TENN 067482) <bold>E</bold><italic><tp:taxon-name><tp:taxon-name-part taxon-name-part-type="genus" reg="Hydnum">H.</tp:taxon-name-part><tp:taxon-name-part taxon-name-part-type="species" reg="subolympicum">subolympicum</tp:taxon-name-part></tp:taxon-name></italic> AJR14 (TENN 073004) <bold>F</bold><italic><tp:taxon-name><tp:taxon-name-part taxon-name-part-type="genus" reg="Hydnum">H.</tp:taxon-name-part><tp:taxon-name-part taxon-name-part-type="species" reg="vagabundum">vagabundum</tp:taxon-name-part></tp:taxon-name></italic> 10782TJB (CORT 014461) <bold>G</bold><italic><tp:taxon-name><tp:taxon-name-part taxon-name-part-type="genus" reg="Hydnum">H.</tp:taxon-name-part><tp:taxon-name-part taxon-name-part-type="species" reg="ferruginescens">ferruginescens</tp:taxon-name-part></tp:taxon-name></italic> MH16005 (TENN 073549, holotype) <bold>H</bold><italic><tp:taxon-name><tp:taxon-name-part taxon-name-part-type="genus" reg="Hydnum">H.</tp:taxon-name-part><tp:taxon-name-part taxon-name-part-type="species" reg="aerostatisporum">aerostatisporum</tp:taxon-name-part></tp:taxon-name></italic> MK9181403 <bold>I</bold><italic><tp:taxon-name><tp:taxon-name-part taxon-name-part-type="genus" reg="Hydnum">H.</tp:taxon-name-part><tp:taxon-name-part taxon-name-part-type="species" reg="canadense">canadense</tp:taxon-name-part></tp:taxon-name></italic> RAS100 (TENN 073010) <bold>J</bold><italic><tp:taxon-name><tp:taxon-name-part taxon-name-part-type="genus" reg="Hydnum">H.</tp:taxon-name-part><tp:taxon-name-part taxon-name-part-type="species" reg="mulsicolor">mulsicolor</tp:taxon-name-part></tp:taxon-name></italic> MH16006 (TENN 073550) <bold>K</bold><italic><tp:taxon-name><tp:taxon-name-part taxon-name-part-type="genus" reg="Hydnum">H.</tp:taxon-name-part><tp:taxon-name-part taxon-name-part-type="species" reg="quebecense">quebecense</tp:taxon-name-part></tp:taxon-name></italic> JG003 (CORT 007330) <bold>L</bold><italic><tp:taxon-name><tp:taxon-name-part taxon-name-part-type="genus" reg="Hydnum">H.</tp:taxon-name-part><tp:taxon-name-part taxon-name-part-type="species" reg="subconnatum">subconnatum</tp:taxon-name-part></tp:taxon-name></italic> RAS053 (TENN 070846) <bold>M</bold><italic><tp:taxon-name><tp:taxon-name-part taxon-name-part-type="genus" reg="Hydnum">H.</tp:taxon-name-part><tp:taxon-name-part taxon-name-part-type="species" reg="cuspidatum">cuspidatum</tp:taxon-name-part></tp:taxon-name></italic> BPL989 (TENN 073033) <bold>N</bold><italic><tp:taxon-name><tp:taxon-name-part taxon-name-part-type="genus" reg="Hydnum">H.</tp:taxon-name-part><tp:taxon-name-part taxon-name-part-type="species" reg="umbilicatum">umbilicatum</tp:taxon-name-part></tp:taxon-name></italic> 10651TJB (CORT 012241, epitype) <bold>O</bold><italic><tp:taxon-name><tp:taxon-name-part taxon-name-part-type="genus" reg="Hydnum">H.</tp:taxon-name-part><tp:taxon-name-part taxon-name-part-type="species" reg="umbilicatum">umbilicatum</tp:taxon-name-part></tp:taxon-name></italic> Peck (NYS-F-3258, holotype). Scale bar: 10 μm.</p></caption><graphic xmlns:xlink="http://www.w3.org/1999/xlink" xlink:href="mycokeys-42-035-g006.jpg" position="float" orientation="portrait" xlink:type="simple" id="oo_246531.jpg"/></fig></tp:treatment-sec></tp:taxon-treatment>
