# Supplementary material for: Six new species and reports of Hydnum (Cantharellales) from eastern North America
Source: MycoKeys. 2018 Nov 30;(42):35–72. doi: 10.3897/mycokeys.42.27369 (PMC6286385; doi:10.3897/mycokeys.42.27369)
Supplement: XML Treatment for Hydnum subtilior [file mycokeys.42.27369-treatment4.xml]

<!DOCTYPE tp:taxon-treatment
  PUBLIC "-//TaxonX//DTD Taxonomic Treatment Publishing DTD v0 20100105//EN" "tax-treatment-NSO.dtd">
<tp:taxon-treatment xmlns:tp="http://www.plazi.org/taxpub"><tp:treatment-meta><kwd-group><label>Taxon classification</label><kwd><named-content xmlns:xlink="http://www.w3.org/1999/xlink" content-type="kingdom">Fungi</named-content></kwd><kwd><named-content xmlns:xlink="http://www.w3.org/1999/xlink" content-type="order">Cantharellales</named-content></kwd><kwd><named-content xmlns:xlink="http://www.w3.org/1999/xlink" content-type="family">Hydnaceae</named-content></kwd></kwd-group><mixed-citation publication-type="journal"><person-group><name><surname>Swenie</surname><given-names>Rachel A.</given-names></name><name><surname>Baroni</surname><given-names>Timothy J.</given-names></name><name><surname>Matheny</surname><given-names>P. Brandon</given-names></name></person-group><article-title>Six new species and reports of <italic><tp:taxon-name><tp:taxon-name-part taxon-name-part-type="genus" reg="Hydnum">Hydnum</tp:taxon-name-part></tp:taxon-name></italic> (<tp:taxon-name><tp:taxon-name-part taxon-name-part-type="order">Cantharellales</tp:taxon-name-part></tp:taxon-name>) from eastern North America</article-title><source>MycoKeys</source><day>30</day><month>11</month><year>2018</year><volume>2018</volume><issue>42</issue><fpage>35</fpage><lpage>72</lpage><pub-id pub-id-type="doi">10.3897/mycokeys.42.27369</pub-id></mixed-citation></tp:treatment-meta><tp:nomenclature><tp:taxon-name>
                <tp:taxon-name-part taxon-name-part-type="genus" reg="Hydnum">Hydnum</tp:taxon-name-part>
                <tp:taxon-name-part taxon-name-part-type="species" reg="subtilior">subtilior</tp:taxon-name-part>
              </tp:taxon-name><tp:taxon-authority>Swenie &amp; Matheny</tp:taxon-authority><tp:taxon-status xmlns:xlink="http://www.w3.org/1999/xlink" xlink:type="simple">sp. nov.</tp:taxon-status><xref ref-type="fig" rid="F3">Figs 3G, H</xref><xref ref-type="fig" rid="F6">, 6D</xref><tp:nomenclature-citation-list><tp:nomenclature-citation><tp:taxon-name>
                    <tp:taxon-name-part taxon-name-part-type="genus" reg="Hydnum">Hydnum</tp:taxon-name-part>
                    <tp:taxon-name-part taxon-name-part-type="species" reg="repandum"/>
                    <tp:taxon-name-part taxon-name-part-type="variety" reg="album"/>
                  </tp:taxon-name><comment>= <tp:taxon-name><tp:taxon-name-part taxon-name-part-type="genus" reg="Hydnum">Hydnum</tp:taxon-name-part><tp:taxon-name-part taxon-name-part-type="species" reg="repandum">repandum</tp:taxon-name-part><tp:taxon-name-part taxon-name-part-type="infraspecific-rank">var.</tp:taxon-name-part><tp:taxon-name-part taxon-name-part-type="variety" reg="album">album</tp:taxon-name-part></tp:taxon-name> (Quél.) Rea sensu Am. auct. </comment></tp:nomenclature-citation></tp:nomenclature-citation-list></tp:nomenclature><tp:treatment-sec sec-type="diagnosis" id="SECID0EDKBG"><title>Diagnosis.</title><p><italic><tp:taxon-name><tp:taxon-name-part taxon-name-part-type="genus" reg="Hydnum">Hydnum</tp:taxon-name-part><tp:taxon-name-part taxon-name-part-type="species" reg="subtilior">subtilior</tp:taxon-name-part></tp:taxon-name></italic> is most closely related to European <italic><tp:taxon-name><tp:taxon-name-part taxon-name-part-type="genus" reg="Hydnum">H.</tp:taxon-name-part><tp:taxon-name-part taxon-name-part-type="species" reg="vesterholtii">vesterholtii</tp:taxon-name-part></tp:taxon-name></italic> but differs from it based on <abbrev xmlns:xlink="http://www.w3.org/1999/xlink" xlink:title="internal transcribed spacer 2" id="ABBRID0E6KBG" xlink:type="simple">ITS</abbrev> molecular data and geographic distribution in eastern North America.</p></tp:treatment-sec><tp:treatment-sec sec-type="material" id="SECID0EDLBG"><title>Type.</title><p>UNITED STATES. Tennessee: Anderson County, Norris Dam State Park, Clear Creek Trail (<named-content xmlns:xlink="http://www.w3.org/1999/xlink" content-type="dwc:verbatimCoordinates" xlink:type="simple"><named-content content-type="geo-json" specific-use="{&#34;type&#34;:&#34;Point&#34;,&#34;coordinates&#34;:[-84.068100,36.212400]}" id="NCID0EMLBG" xlink:type="simple">36.2124; -84.0681</named-content></named-content>), scattered on soil along trail under <italic><tp:taxon-name><tp:taxon-name-part taxon-name-part-type="genus" reg="Fagus">Fagus</tp:taxon-name-part></tp:taxon-name></italic>, <italic><tp:taxon-name><tp:taxon-name-part taxon-name-part-type="genus" reg="Carya">Carya</tp:taxon-name-part></tp:taxon-name></italic>, <italic><tp:taxon-name><tp:taxon-name-part taxon-name-part-type="genus" reg="Quercus">Quercus</tp:taxon-name-part></tp:taxon-name></italic>, 24 Jun 2017, P.B. Matheny PBM4093 (holotype: TENN 073034).</p></tp:treatment-sec><tp:treatment-sec sec-type="etymology" id="SECID0EGMBG"><title>Etymology.</title><p><italic><tp:taxon-name><tp:taxon-name-part taxon-name-part-type="genus" reg="Hydnum"/><tp:taxon-name-part taxon-name-part-type="species" reg="subtilior">subtilior</tp:taxon-name-part></tp:taxon-name></italic> (L.) finer, more slender, in reference to the slim basidiomes.</p></tp:treatment-sec><tp:treatment-sec sec-type="description" id="SECID0EWMBG"><title>Description.</title><p>Pileus 20–90 mm wide, round or occasionally reniform, convex becoming plano-convex to depressed, sometimes umbilicate; surface matt, glabrous, sometimes cracking into scales at the center, light cream yellow to cream orange buff (“Marguerite Yellow” to “Light Ochraceous Buff”, 4A3–A5 to 5A2–A4), yellow with KOH, negative with FeSO4; margin thin, entire, incurved when young then decurved and sometimes wavy in age, staining rusty orange-brown (“Ochraceous-Orange” to “Mars Yellow”, 6A5 to 5B6–B7). Spines 1–8 mm long, adnexed to decurrent, cream white to pale orange-cream (5A1–A2). Stipe 20–60 × 5–21 mm, central or eccentric, sometimes curving, equal or enlarging towards base, cream white or slightly lighter than pileus, staining rusty orange-brown (5B6-B8). Context spongy, cream white to pale orange-cream, slowly staining orange (5A4–6) throughout after five minutes where cut. Odor mild or sweet. Taste mild or pleasant.</p><p>Basidiospores 7–<italic>8</italic>–9 μm × 5–<italic>6.3</italic>–7.5 μm, <italic>Q</italic>=1.07–<italic>1.27</italic>–1.52 (n=51/5), subglobose to broadly ellipsoid, smooth, thin-walled, hyaline in KOH. Basidia 32–44 × 7–9 μm with 3–5(6) sterigmata. Pileipellis an interwoven cutis. Hyphae smooth, cylindrical, thin-walled, mostly 3–7 μm wide. Clamp connections present.</p></tp:treatment-sec><tp:treatment-sec sec-type="distribution" id="SECID0EFNBG"><title>Distribution.</title><p>Eastern U.S. – Illinois, North Carolina, Tennessee (type), Georgia, and Florida. Also Michoacán, Mexico (GenBank <ext-link xmlns:xlink="http://www.w3.org/1999/xlink" ext-link-type="gen" xlink:href="KY574324" xlink:type="simple">KY574324</ext-link>).</p></tp:treatment-sec><tp:treatment-sec sec-type="ecology" id="SECID0EQNBG"><title>Ecology.</title><p>In hardwoods under <italic><tp:taxon-name><tp:taxon-name-part taxon-name-part-type="genus" reg="Quercus">Quercus</tp:taxon-name-part></tp:taxon-name></italic>, <italic><tp:taxon-name><tp:taxon-name-part taxon-name-part-type="genus" reg="Carya">Carya</tp:taxon-name-part></tp:taxon-name></italic>, <italic><tp:taxon-name><tp:taxon-name-part taxon-name-part-type="genus" reg="Fagus">Fagus</tp:taxon-name-part></tp:taxon-name></italic>, <italic><tp:taxon-name><tp:taxon-name-part taxon-name-part-type="genus" reg="Carpinus">Carpinus</tp:taxon-name-part></tp:taxon-name></italic> or in mixed woods with these trees or <italic><tp:taxon-name><tp:taxon-name-part taxon-name-part-type="genus" reg="Betula">Betula</tp:taxon-name-part></tp:taxon-name></italic> and conifers such as <italic><tp:taxon-name><tp:taxon-name-part taxon-name-part-type="genus" reg="Tsuga">Tsuga</tp:taxon-name-part></tp:taxon-name></italic> or <italic><tp:taxon-name><tp:taxon-name-part taxon-name-part-type="genus" reg="Pinus">Pinus</tp:taxon-name-part></tp:taxon-name></italic> or less frequently <italic><tp:taxon-name><tp:taxon-name-part taxon-name-part-type="genus" reg="Picea">Picea</tp:taxon-name-part></tp:taxon-name></italic>. June to August.</p></tp:treatment-sec><tp:treatment-sec sec-type="material" id="SECID0EOPBG"><title>Other specimens examined.</title><p>UNITED STATES. Florida: Alachua County, San Felasco Hammock Preserve State Park, Moonshine Sink Trail, in soil with deep layer of leaf litter, forest almost entirely <italic><tp:taxon-name><tp:taxon-name-part taxon-name-part-type="genus" reg="Carya">Carya</tp:taxon-name-part></tp:taxon-name></italic>, 75 m, 23 Jul 2017, R.A. Swenie RAS180 (TENN 073050). Alachua County, Sweetwater Preserve off 16<sup>th</sup> Street entrance, mixed hardwood forest of <italic><tp:taxon-name><tp:taxon-name-part taxon-name-part-type="genus" reg="Quercus">Quercus</tp:taxon-name-part></tp:taxon-name></italic>, <italic><tp:taxon-name><tp:taxon-name-part taxon-name-part-type="genus" reg="Carya">Carya</tp:taxon-name-part></tp:taxon-name></italic>, <italic><tp:taxon-name><tp:taxon-name-part taxon-name-part-type="genus" reg="Carpinus">Carpinus</tp:taxon-name-part></tp:taxon-name></italic> and occasionally <italic><tp:taxon-name><tp:taxon-name-part taxon-name-part-type="genus" reg="Pinus">Pinus</tp:taxon-name-part></tp:taxon-name></italic>, 35 m, 6 Aug 2017, B. Kaminsky &amp; G. LaPierre (FLAS 61253). Georgia: Putnam County, Rock Eagle 4-H Camp, with <italic><tp:taxon-name><tp:taxon-name-part taxon-name-part-type="genus" reg="Quercus">Quercus</tp:taxon-name-part></tp:taxon-name></italic>, <italic><tp:taxon-name><tp:taxon-name-part taxon-name-part-type="genus" reg="Pinus">Pinus</tp:taxon-name-part></tp:taxon-name></italic>, <italic><tp:taxon-name><tp:taxon-name-part taxon-name-part-type="genus" reg="Carpinus">Carpinus</tp:taxon-name-part></tp:taxon-name></italic>, 200 m, 20 Jul 2017, R.A. Swenie RAS170 (TENN 073049). Illinois: Coles County, Lakeview Park, scattered under <italic><tp:taxon-name><tp:taxon-name-part taxon-name-part-type="genus" reg="Quercus">Quercus</tp:taxon-name-part><tp:taxon-name-part taxon-name-part-type="species" reg="alba">alba</tp:taxon-name-part></tp:taxon-name></italic>, <italic><tp:taxon-name><tp:taxon-name-part taxon-name-part-type="genus" reg="Carya">Carya</tp:taxon-name-part></tp:taxon-name></italic>, 215 m, 8 Aug 2009, M. Kuo MK08080904. North Carolina: Great Smoky Mountains National Park, Big Creek, Baxter Creek Trail to Mt. Sterling, on soil under <italic><tp:taxon-name><tp:taxon-name-part taxon-name-part-type="genus" reg="Tsuga">Tsuga</tp:taxon-name-part></tp:taxon-name></italic>, 500 m, 9 Aug 2012, P.B. Matheny PBM3868 (TENN 067482). Great Smoky Mountains National Park, Smokemont, Bradley Fork Trail, scattered under <italic><tp:taxon-name><tp:taxon-name-part taxon-name-part-type="genus" reg="Betula">Betula</tp:taxon-name-part></tp:taxon-name></italic>, <italic><tp:taxon-name><tp:taxon-name-part taxon-name-part-type="genus" reg="Fagus">Fagus</tp:taxon-name-part></tp:taxon-name></italic>, <italic><tp:taxon-name><tp:taxon-name-part taxon-name-part-type="genus" reg="Quercus">Quercus</tp:taxon-name-part></tp:taxon-name></italic>, <italic><tp:taxon-name><tp:taxon-name-part taxon-name-part-type="genus" reg="Tsuga">Tsuga</tp:taxon-name-part></tp:taxon-name></italic>, 700 m, 28 Jul 2017, R.A. Swenie RAS184 (TENN 073051). Great Smoky Mountains National Park, Heintooga Round Bottom Road, solitary with <italic><tp:taxon-name><tp:taxon-name-part taxon-name-part-type="genus" reg="Betula">Betula</tp:taxon-name-part></tp:taxon-name></italic>, <italic><tp:taxon-name><tp:taxon-name-part taxon-name-part-type="genus" reg="Picea">Picea</tp:taxon-name-part></tp:taxon-name></italic>, 1525 m, 17 Aug 2017, R.A. Swenie RAS207 (TENN 073057). Tennessee: Great Smoky Mountains National Park, Tremont, Middle Prong Trail, scattered singly in mixed woods next to river with <italic><tp:taxon-name><tp:taxon-name-part taxon-name-part-type="genus" reg="Tsuga">Tsuga</tp:taxon-name-part></tp:taxon-name></italic>, <italic><tp:taxon-name><tp:taxon-name-part taxon-name-part-type="genus" reg="Betula">Betula</tp:taxon-name-part></tp:taxon-name></italic>, 450 m, 14 Jul 2013, P.B. Matheny PBM3923 (TENN 071999). Great Smoky Mountains National Park, Cades Cove Road, 610 m, 31 Jul 2004, R.H. Petersen TFB12107 (TENN 060045). Great Smoky Mountains National Park, Elkmont, solitary under <italic><tp:taxon-name><tp:taxon-name-part taxon-name-part-type="genus" reg="Quercus">Quercus</tp:taxon-name-part></tp:taxon-name></italic>, <italic><tp:taxon-name><tp:taxon-name-part taxon-name-part-type="genus" reg="Tsuga">Tsuga</tp:taxon-name-part></tp:taxon-name></italic>, 670 m, 4 Aug 2009, J.M. Birkebak JMB080409-09 (TENN 064273). Great Smoky Mountains National Park, Tremont Institute, Lagoon Trail, solitary under <italic><tp:taxon-name><tp:taxon-name-part taxon-name-part-type="genus" reg="Tsuga">Tsuga</tp:taxon-name-part></tp:taxon-name></italic>, <italic><tp:taxon-name><tp:taxon-name-part taxon-name-part-type="genus" reg="Carpinus">Carpinus</tp:taxon-name-part></tp:taxon-name></italic>, <italic><tp:taxon-name><tp:taxon-name-part taxon-name-part-type="genus" reg="Betula">Betula</tp:taxon-name-part></tp:taxon-name></italic>, 450 m, 23 Jun 2017, R.A. Swenie RAS148 (TENN 073035). Great Smoky Mountains National Park, Greenbrier picnic area, solitary in riparian forest under <italic><tp:taxon-name><tp:taxon-name-part taxon-name-part-type="genus" reg="Tsuga">Tsuga</tp:taxon-name-part></tp:taxon-name></italic>, <italic><tp:taxon-name><tp:taxon-name-part taxon-name-part-type="genus" reg="Betula">Betula</tp:taxon-name-part></tp:taxon-name></italic>, 500 m, 28 Jul 2017, B.P. Looney BPL987 (TENN 073032). Anderson County, Norris Dam State Park, Clear Creek Trail, solitary in litter on slope under <italic><tp:taxon-name><tp:taxon-name-part taxon-name-part-type="genus" reg="Quercus">Quercus</tp:taxon-name-part></tp:taxon-name></italic>, <italic><tp:taxon-name><tp:taxon-name-part taxon-name-part-type="genus" reg="Carya">Carya</tp:taxon-name-part></tp:taxon-name></italic>, <italic><tp:taxon-name><tp:taxon-name-part taxon-name-part-type="genus" reg="Fagus">Fagus</tp:taxon-name-part></tp:taxon-name></italic>, 275 m, 31 Aug 2009, A.J. Floden AJF2 (TENN 069607).</p></tp:treatment-sec><tp:treatment-sec sec-type="discussion" id="SECID0EFWBG"><title>Discussion.</title><p><italic><tp:taxon-name><tp:taxon-name-part taxon-name-part-type="genus" reg="Hydnum">Hydnum</tp:taxon-name-part><tp:taxon-name-part taxon-name-part-type="species" reg="subtilior">subtilior</tp:taxon-name-part></tp:taxon-name></italic> is a common species in the southeastern U.S. found in deciduous and mixed forests with a variety of tree associates, often in deep layers of leaf litter. Environmental sequencing has recovered this species from <italic><tp:taxon-name><tp:taxon-name-part taxon-name-part-type="genus" reg="Quercus">Quercus</tp:taxon-name-part></tp:taxon-name></italic> root tips in central Mexico (<xref ref-type="bibr" rid="B11">García-Guzmán et al. 2017</xref>). The stipe is usually longer than the diameter of the pileus, and the overall coloration can range from light cream-yellow to peach or tan. The best diagnostic features for this species are the coloration and often elongated stature in combination with broadly ellipsoid spores averaging 8 × 6.3 μm. In addition, the context of fresh basidiomes stains orange throughout within five minutes when cut in half (Fig. <xref ref-type="fig" rid="F3">3H</xref>).</p><p>Earlier authors (<xref ref-type="bibr" rid="B5">Coker and Beers 1951</xref>, <xref ref-type="bibr" rid="B34">Smith et al. 1981</xref>, <xref ref-type="bibr" rid="B16">Harrison and Grund 1987</xref>, Roody 2003) referred to this species as <tp:taxon-name><tp:taxon-name-part taxon-name-part-type="genus" reg="Hydnum">H.</tp:taxon-name-part><tp:taxon-name-part taxon-name-part-type="species" reg="repandum">repandum</tp:taxon-name-part><tp:taxon-name-part taxon-name-part-type="infraspecific-rank">var.</tp:taxon-name-part><tp:taxon-name-part taxon-name-part-type="variety" reg="album">album</tp:taxon-name-part></tp:taxon-name>, a taxon originally described from Europe.</p></tp:treatment-sec><tp:treatment-sec><!--Section generated to contain objects referenced in tp:taxon-treatment.--><fig id="F3" position="float" orientation="portrait"><label>Figure 3.</label><caption><p>Basidiomes of <italic><tp:taxon-name><tp:taxon-name-part taxon-name-part-type="genus" reg="Hydnum">Hydnum</tp:taxon-name-part></tp:taxon-name></italic> species. <bold>A, B</bold><italic><tp:taxon-name><tp:taxon-name-part taxon-name-part-type="genus" reg="Hydnum">H.</tp:taxon-name-part><tp:taxon-name-part taxon-name-part-type="species" reg="albidum">albidum</tp:taxon-name-part></tp:taxon-name></italic> 10640TJB (CORT 012029, epitype, photo T.J. Baroni) <bold>C</bold><italic><tp:taxon-name><tp:taxon-name-part taxon-name-part-type="genus" reg="Hydnum">H.</tp:taxon-name-part><tp:taxon-name-part taxon-name-part-type="species" reg="alboaurantiacum">alboaurantiacum</tp:taxon-name-part></tp:taxon-name></italic> RAS186 (TENN 073053, holotype, photo R.A. Swenie) <bold>D</bold><italic><tp:taxon-name><tp:taxon-name-part taxon-name-part-type="genus" reg="Hydnum">H.</tp:taxon-name-part><tp:taxon-name-part taxon-name-part-type="species" reg="alboaurantiacum">alboaurantiacum</tp:taxon-name-part></tp:taxon-name></italic> BPL876 (TENN 073003, photo B.P. Looney) <bold>E, F</bold><italic><tp:taxon-name><tp:taxon-name-part taxon-name-part-type="genus" reg="Hydnum">H.</tp:taxon-name-part><tp:taxon-name-part taxon-name-part-type="species" reg="albomagnum">albomagnum</tp:taxon-name-part></tp:taxon-name></italic> RAS231 (TENN 073062, epitype, photo R.A. Swenie) <bold>G</bold><italic><tp:taxon-name><tp:taxon-name-part taxon-name-part-type="genus" reg="Hydnum">H.</tp:taxon-name-part><tp:taxon-name-part taxon-name-part-type="species" reg="subtilior">subtilior</tp:taxon-name-part></tp:taxon-name></italic> PBM4093 (TENN 073034, holotype, photo P.B. Matheny) <bold>H</bold><italic><tp:taxon-name><tp:taxon-name-part taxon-name-part-type="genus" reg="Hydnum">H.</tp:taxon-name-part><tp:taxon-name-part taxon-name-part-type="species" reg="subtilior">subtilior</tp:taxon-name-part></tp:taxon-name></italic> showing characteristic staining of context RAS180 (TENN 073050, photo R.A. Swenie). Scale bar: 20 mm.</p></caption><graphic xmlns:xlink="http://www.w3.org/1999/xlink" xlink:href="mycokeys-42-035-g003.jpg" position="float" orientation="portrait" xlink:type="simple" id="oo_246528.jpg"/></fig><fig id="F6" position="float" orientation="portrait"><label>Figure 6.</label><caption><p>Basidiospores of <italic><tp:taxon-name><tp:taxon-name-part taxon-name-part-type="genus" reg="Hydnum">Hydnum</tp:taxon-name-part></tp:taxon-name></italic> species. <bold>A</bold><italic><tp:taxon-name><tp:taxon-name-part taxon-name-part-type="genus" reg="Hydnum">H.</tp:taxon-name-part><tp:taxon-name-part taxon-name-part-type="species" reg="albidum">albidum</tp:taxon-name-part></tp:taxon-name></italic> 9623TJB (CORT 014489) <bold>B</bold><italic><tp:taxon-name><tp:taxon-name-part taxon-name-part-type="genus" reg="Hydnum">H.</tp:taxon-name-part><tp:taxon-name-part taxon-name-part-type="species" reg="alboaurantiacum">alboaurantiacum</tp:taxon-name-part></tp:taxon-name></italic> TFB9833 (TENN 058812) <bold>C</bold><italic><tp:taxon-name><tp:taxon-name-part taxon-name-part-type="genus" reg="Hydnum">H.</tp:taxon-name-part><tp:taxon-name-part taxon-name-part-type="species" reg="albomagnum">albomagnum</tp:taxon-name-part></tp:taxon-name></italic> PBM2512 (TENN 066858) <bold>D</bold><italic><tp:taxon-name><tp:taxon-name-part taxon-name-part-type="genus" reg="Hydnum">H.</tp:taxon-name-part><tp:taxon-name-part taxon-name-part-type="species" reg="subtilior">subtilior</tp:taxon-name-part></tp:taxon-name></italic> PBM3868 (TENN 067482) <bold>E</bold><italic><tp:taxon-name><tp:taxon-name-part taxon-name-part-type="genus" reg="Hydnum">H.</tp:taxon-name-part><tp:taxon-name-part taxon-name-part-type="species" reg="subolympicum">subolympicum</tp:taxon-name-part></tp:taxon-name></italic> AJR14 (TENN 073004) <bold>F</bold><italic><tp:taxon-name><tp:taxon-name-part taxon-name-part-type="genus" reg="Hydnum">H.</tp:taxon-name-part><tp:taxon-name-part taxon-name-part-type="species" reg="vagabundum">vagabundum</tp:taxon-name-part></tp:taxon-name></italic> 10782TJB (CORT 014461) <bold>G</bold><italic><tp:taxon-name><tp:taxon-name-part taxon-name-part-type="genus" reg="Hydnum">H.</tp:taxon-name-part><tp:taxon-name-part taxon-name-part-type="species" reg="ferruginescens">ferruginescens</tp:taxon-name-part></tp:taxon-name></italic> MH16005 (TENN 073549, holotype) <bold>H</bold><italic><tp:taxon-name><tp:taxon-name-part taxon-name-part-type="genus" reg="Hydnum">H.</tp:taxon-name-part><tp:taxon-name-part taxon-name-part-type="species" reg="aerostatisporum">aerostatisporum</tp:taxon-name-part></tp:taxon-name></italic> MK9181403 <bold>I</bold><italic><tp:taxon-name><tp:taxon-name-part taxon-name-part-type="genus" reg="Hydnum">H.</tp:taxon-name-part><tp:taxon-name-part taxon-name-part-type="species" reg="canadense">canadense</tp:taxon-name-part></tp:taxon-name></italic> RAS100 (TENN 073010) <bold>J</bold><italic><tp:taxon-name><tp:taxon-name-part taxon-name-part-type="genus" reg="Hydnum">H.</tp:taxon-name-part><tp:taxon-name-part taxon-name-part-type="species" reg="mulsicolor">mulsicolor</tp:taxon-name-part></tp:taxon-name></italic> MH16006 (TENN 073550) <bold>K</bold><italic><tp:taxon-name><tp:taxon-name-part taxon-name-part-type="genus" reg="Hydnum">H.</tp:taxon-name-part><tp:taxon-name-part taxon-name-part-type="species" reg="quebecense">quebecense</tp:taxon-name-part></tp:taxon-name></italic> JG003 (CORT 007330) <bold>L</bold><italic><tp:taxon-name><tp:taxon-name-part taxon-name-part-type="genus" reg="Hydnum">H.</tp:taxon-name-part><tp:taxon-name-part taxon-name-part-type="species" reg="subconnatum">subconnatum</tp:taxon-name-part></tp:taxon-name></italic> RAS053 (TENN 070846) <bold>M</bold><italic><tp:taxon-name><tp:taxon-name-part taxon-name-part-type="genus" reg="Hydnum">H.</tp:taxon-name-part><tp:taxon-name-part taxon-name-part-type="species" reg="cuspidatum">cuspidatum</tp:taxon-name-part></tp:taxon-name></italic> BPL989 (TENN 073033) <bold>N</bold><italic><tp:taxon-name><tp:taxon-name-part taxon-name-part-type="genus" reg="Hydnum">H.</tp:taxon-name-part><tp:taxon-name-part taxon-name-part-type="species" reg="umbilicatum">umbilicatum</tp:taxon-name-part></tp:taxon-name></italic> 10651TJB (CORT 012241, epitype) <bold>O</bold><italic><tp:taxon-name><tp:taxon-name-part taxon-name-part-type="genus" reg="Hydnum">H.</tp:taxon-name-part><tp:taxon-name-part taxon-name-part-type="species" reg="umbilicatum">umbilicatum</tp:taxon-name-part></tp:taxon-name></italic> Peck (NYS-F-3258, holotype). Scale bar: 10 μm.</p></caption><graphic xmlns:xlink="http://www.w3.org/1999/xlink" xlink:href="mycokeys-42-035-g006.jpg" position="float" orientation="portrait" xlink:type="simple" id="oo_246531.jpg"/></fig></tp:treatment-sec><ref-list><ref id="B11"><mixed-citation xmlns:xlink="http://www.w3.org/1999/xlink" xlink:type="simple"><person-group><name name-style="western"><surname>García-Guzmán</surname><given-names>OM</given-names></name><name name-style="western"><surname>Garibay-Orijel</surname><given-names>R</given-names></name><name name-style="western"><surname>Hernández</surname><given-names>E</given-names></name><name name-style="western"><surname>Arellano-Torres</surname><given-names>E</given-names></name><name name-style="western"><surname>Oyama</surname><given-names>K</given-names></name></person-group> (<year>2017</year>) World-wide meta-analysis of <italic><tp:taxon-name><tp:taxon-name-part taxon-name-part-type="genus">Quercus</tp:taxon-name-part></tp:taxon-name></italic> forests ectomycorrhizal fungal diversity reveals southwestern Mexico as a hotspot. Mycorrhiza 27: 811. <ext-link xlink:type="simple" ext-link-type="doi" xlink:href="10.1007/s00572-017-0793-9">https://doi.org/10.1007/s00572-017-0793-9</ext-link></mixed-citation></ref><ref id="B5"><mixed-citation xmlns:xlink="http://www.w3.org/1999/xlink" xlink:type="simple"><person-group><name name-style="western"><surname>Coker</surname><given-names>WC</given-names></name><name name-style="western"><surname>Beers</surname><given-names>AH</given-names></name></person-group> (<year>1951</year>) The stipitate hydnums of the eastern United States. The University of North Carolina Press, 15–21.</mixed-citation></ref><ref id="B34"><mixed-citation xmlns:xlink="http://www.w3.org/1999/xlink" xlink:type="simple"><person-group><name name-style="western"><surname>Smith</surname><given-names>AH</given-names></name><name name-style="western"><surname>Smith</surname><given-names>HV</given-names></name><name name-style="western"><surname>Weber</surname><given-names>NS</given-names></name></person-group> (<year>1981</year>) How to Know the Non-Gilled Mushrooms. Wm. C. Brown Publishers, 1-324.</mixed-citation></ref><ref id="B16"><mixed-citation xmlns:xlink="http://www.w3.org/1999/xlink" xlink:type="simple"><person-group><name name-style="western"><surname>Harrison</surname><given-names>KA</given-names></name><name name-style="western"><surname>Grund</surname><given-names>DW</given-names></name></person-group> (<year>1987</year>) <article-title>Preliminary keys to the terrestrial stipitate Hydnums of North America.</article-title><source>Mycotaxon</source><volume>28</volume>: <fpage>419</fpage>–<lpage>426</lpage>.</mixed-citation></ref></ref-list></tp:taxon-treatment>
