# Supplementary material for: Six new species and reports of Hydnum (Cantharellales) from eastern North America
Source: MycoKeys. 2018 Nov 30;(42):35–72. doi: 10.3897/mycokeys.42.27369 (PMC6286385; doi:10.3897/mycokeys.42.27369)
Supplement: XML Treatment for Hydnum washingtonianum [file mycokeys.42.27369-treatment7.xml]

<!DOCTYPE tp:taxon-treatment
  PUBLIC "-//TaxonX//DTD Taxonomic Treatment Publishing DTD v0 20100105//EN" "tax-treatment-NSO.dtd">
<tp:taxon-treatment xmlns:tp="http://www.plazi.org/taxpub"><tp:treatment-meta><kwd-group><label>Taxon classification</label><kwd><named-content xmlns:xlink="http://www.w3.org/1999/xlink" content-type="kingdom">Fungi</named-content></kwd><kwd><named-content xmlns:xlink="http://www.w3.org/1999/xlink" content-type="order">Cantharellales</named-content></kwd><kwd><named-content xmlns:xlink="http://www.w3.org/1999/xlink" content-type="family">Hydnaceae</named-content></kwd></kwd-group><mixed-citation publication-type="journal"><person-group><name><surname>Swenie</surname><given-names>Rachel A.</given-names></name><name><surname>Baroni</surname><given-names>Timothy J.</given-names></name><name><surname>Matheny</surname><given-names>P. Brandon</given-names></name></person-group><article-title>Six new species and reports of <italic><tp:taxon-name><tp:taxon-name-part taxon-name-part-type="genus" reg="Hydnum">Hydnum</tp:taxon-name-part></tp:taxon-name></italic> (<tp:taxon-name><tp:taxon-name-part taxon-name-part-type="order">Cantharellales</tp:taxon-name-part></tp:taxon-name>) from eastern North America</article-title><source>MycoKeys</source><day>30</day><month>11</month><year>2018</year><volume>2018</volume><issue>42</issue><fpage>35</fpage><lpage>72</lpage><pub-id pub-id-type="doi">10.3897/mycokeys.42.27369</pub-id></mixed-citation></tp:treatment-meta><tp:nomenclature><tp:taxon-name>
                <tp:taxon-name-part taxon-name-part-type="genus" reg="Hydnum">Hydnum</tp:taxon-name-part>
                <tp:taxon-name-part taxon-name-part-type="species" reg="washingtonianum">washingtonianum</tp:taxon-name-part>
              </tp:taxon-name><tp:taxon-authority>Ellis &amp; Everhart, Proc. Phila. Acad. 1894: 323 (1894)</tp:taxon-authority><tp:nomenclature-citation-list><tp:nomenclature-citation><tp:taxon-name>
                    <tp:taxon-name-part taxon-name-part-type="genus" reg="Hydnum"/>
                    <tp:taxon-name-part taxon-name-part-type="species" reg="neorepandum"/>
                  </tp:taxon-name><comment>= <tp:taxon-name><tp:taxon-name-part taxon-name-part-type="genus" reg="Hydnum">Hydnum</tp:taxon-name-part><tp:taxon-name-part taxon-name-part-type="species" reg="neorepandum">neorepandum</tp:taxon-name-part></tp:taxon-name> Niskanen &amp; Liimat., Mycologia 110: in press (2018) </comment></tp:nomenclature-citation></tp:nomenclature-citation-list></tp:nomenclature><tp:treatment-sec sec-type="material" id="SECID0EZSAI"><title>Type.</title><p>UNITED STATES. Washington: Kitsap County, Tracyton (<named-content xmlns:xlink="http://www.w3.org/1999/xlink" content-type="dwc:verbatimCoordinates" xlink:type="simple"><named-content content-type="geo-json" specific-use="{&#34;type&#34;:&#34;Point&#34;,&#34;coordinates&#34;:[-122.654000,47.609000]}" id="NCID0ECTAI" xlink:type="simple">47.6090; -122.6540</named-content></named-content>), on ground in deep coniferous woods, 27 Dec 1893, A.M. Parker (holotype: NY 776185, isotype: WTU-F-14341).</p></tp:treatment-sec><tp:treatment-sec sec-type="description" id="SECID0EHTAI"><title>Description.</title><p>Pileus up to 40 mm wide, subplane, slightly depressed, thin, irregular; surface glabrous, “subviscose”, wrinkled when dry, pale orange. Spines 3–5 mm long, terete, slender, acute, decurrent half way down the stipe, pale yellow but nearly white when fresh. Stipe up to 40 × 5–10 mm, subcylindrical, tapering slightly towards the base, central or slightly eccentric, pale orange. Context fleshy.</p><p>Basidiospores 7–<italic>7.7</italic>–8.5 μm × 6–<italic>6.8</italic>–7.5(8) μm, Q=1.04–<italic>1.13</italic>–1.22 (n=40/2), subglobose to broadly ellipsoid, smooth, thin-walled, hyaline in KOH. Basidia 31–41 × 7.5–8.5 μm with 4 sterigmata. Pileipellis hyphae not reviving. Clamp connections present.</p></tp:treatment-sec><tp:treatment-sec sec-type="distribution" id="SECID0EUTAI"><title>Distribution.</title><p>Western North America and eastern Canada – British Columbia, Washington (type), California (GenBank <ext-link xmlns:xlink="http://www.w3.org/1999/xlink" ext-link-type="gen" xlink:href="GU180269" xlink:type="simple">GU180269</ext-link>, <ext-link xmlns:xlink="http://www.w3.org/1999/xlink" ext-link-type="gen" xlink:href="MG972632" xlink:type="simple">MG972632</ext-link>), and Newfoundland and Labrador.</p></tp:treatment-sec><tp:treatment-sec sec-type="ecology" id="SECID0EEUAI"><title>Ecology.</title><p>On ground in coniferous woods. December.</p></tp:treatment-sec><tp:treatment-sec sec-type="discussion" id="SECID0EJUAI"><title>Discussion.</title><p><italic><tp:taxon-name><tp:taxon-name-part taxon-name-part-type="genus" reg="Hydnum">Hydnum</tp:taxon-name-part><tp:taxon-name-part taxon-name-part-type="species" reg="washingtonianum">washingtonianum</tp:taxon-name-part></tp:taxon-name></italic>, originally described from the Puget Sound region of Washington, is characterized by the pale orange pileus, yellowish decurrent spines, small globose basidiospores, and tough flesh. The species was considered synonymous with <italic><tp:taxon-name><tp:taxon-name-part taxon-name-part-type="genus" reg="Hydnum">H.</tp:taxon-name-part><tp:taxon-name-part taxon-name-part-type="species" reg="repandum">repandum</tp:taxon-name-part></tp:taxon-name></italic> by <xref ref-type="bibr" rid="B21">Maas Geesteranus (1964)</xref> and <xref ref-type="bibr" rid="B15">Hall and Stuntz (1971)</xref>. However, we were able to produce a partial <abbrev xmlns:xlink="http://www.w3.org/1999/xlink" xlink:title="internal transcribed spacer 2" id="ABBRID0ENVAI" xlink:type="simple">ITS</abbrev> sequence from the isotype (GenBank <ext-link xmlns:xlink="http://www.w3.org/1999/xlink" ext-link-type="gen" xlink:href="MH379846" xlink:type="simple">MH379846</ext-link>), which does not match European <italic><tp:taxon-name><tp:taxon-name-part taxon-name-part-type="genus" reg="Hydnum">H.</tp:taxon-name-part><tp:taxon-name-part taxon-name-part-type="species" reg="repandum">repandum</tp:taxon-name-part></tp:taxon-name></italic> sequences. Thus, we consider this species as an autonomous taxon with a mostly northern geographic distribution in North America. Phylogenetic analysis of the <abbrev xmlns:xlink="http://www.w3.org/1999/xlink" xlink:title="internal transcribed spacer 2" id="ABBRID0EBWAI" xlink:type="simple">ITS</abbrev> sequence confirms this species from Washington, British Columbia, California, and Newfoundland and Labrador. <italic><tp:taxon-name><tp:taxon-name-part taxon-name-part-type="genus" reg="Hydnum">Hydnum</tp:taxon-name-part><tp:taxon-name-part taxon-name-part-type="species" reg="washingtonianum">washingtonianum</tp:taxon-name-part></tp:taxon-name></italic> is associated with coniferous forests on both coasts, and one environmental sequence (GenBank <ext-link xmlns:xlink="http://www.w3.org/1999/xlink" ext-link-type="gen" xlink:href="GU180269" xlink:type="simple">GU180269</ext-link>) recovered this species on root tips of <italic><tp:taxon-name><tp:taxon-name-part taxon-name-part-type="genus" reg="Pinus">Pinus</tp:taxon-name-part><tp:taxon-name-part taxon-name-part-type="species" reg="muricata">muricata</tp:taxon-name-part></tp:taxon-name></italic> in California.</p><p><italic><tp:taxon-name><tp:taxon-name-part taxon-name-part-type="genus" reg="Hydnum">Hydnum</tp:taxon-name-part><tp:taxon-name-part taxon-name-part-type="species" reg="neorepandum">neorepandum</tp:taxon-name-part></tp:taxon-name></italic>, a recently described species from Newfoundland and Labrador (Niskanen et al. 2018), has an <abbrev xmlns:xlink="http://www.w3.org/1999/xlink" xlink:title="internal transcribed spacer 2" id="ABBRID0ENXAI" xlink:type="simple">ITS</abbrev> sequence that differs by a single base pair from that of the isotype of <italic><tp:taxon-name><tp:taxon-name-part taxon-name-part-type="genus" reg="Hydnum">Hydnum</tp:taxon-name-part><tp:taxon-name-part taxon-name-part-type="species" reg="washingtonianum">washingtonianum</tp:taxon-name-part></tp:taxon-name></italic>. The morphology of both protologues is also in agreement. Thus, we consider <italic><tp:taxon-name><tp:taxon-name-part taxon-name-part-type="genus" reg="Hydnum">H.</tp:taxon-name-part><tp:taxon-name-part taxon-name-part-type="species" reg="neorepandum">neorepandum</tp:taxon-name-part></tp:taxon-name></italic> a taxonomic synonym of <italic><tp:taxon-name><tp:taxon-name-part taxon-name-part-type="genus" reg="Hydnum">H.</tp:taxon-name-part><tp:taxon-name-part taxon-name-part-type="species" reg="washingtonianum">washingtonianum</tp:taxon-name-part></tp:taxon-name></italic>.</p></tp:treatment-sec><ref-list><ref id="B21"><mixed-citation xmlns:xlink="http://www.w3.org/1999/xlink" xlink:type="simple"><person-group><name name-style="western"><surname>Maas Geesteranus</surname><given-names>RA</given-names></name></person-group> (<year>1964</year>) <article-title>Notes on Hydnums II.</article-title><source>Persoonia</source><volume>3</volume>(<issue>2</issue>): <fpage>155</fpage>–<lpage>192</lpage>.</mixed-citation></ref><ref id="B15"><mixed-citation xmlns:xlink="http://www.w3.org/1999/xlink" xlink:type="simple"><person-group><name name-style="western"><surname>Hall</surname><given-names>D</given-names></name><name name-style="western"><surname>Stuntz</surname><given-names>DE</given-names></name></person-group> (<year>1971</year>) <article-title>Pileate <tp:taxon-name><tp:taxon-name-part taxon-name-part-type="family">Hydnaceae</tp:taxon-name-part></tp:taxon-name> of the Puget Sound area. I. White-spored genera: <italic><tp:taxon-name><tp:taxon-name-part taxon-name-part-type="genus">Auriscalpium</tp:taxon-name-part></tp:taxon-name></italic>, <italic><tp:taxon-name><tp:taxon-name-part taxon-name-part-type="genus">Hericium</tp:taxon-name-part></tp:taxon-name></italic>, <italic><tp:taxon-name><tp:taxon-name-part taxon-name-part-type="genus">Dentinum</tp:taxon-name-part></tp:taxon-name></italic> and <italic><tp:taxon-name><tp:taxon-name-part taxon-name-part-type="genus">Phellodon</tp:taxon-name-part></tp:taxon-name></italic>.</article-title><source>Mycologia</source><volume>63</volume>: <fpage>937</fpage>–<lpage>1098</lpage>. <ext-link xlink:type="simple" ext-link-type="doi" xlink:href="10.1080/00275514.1971.12019214">https://doi.org/10.1080/00275514.1971.12019214</ext-link></mixed-citation></ref></ref-list></tp:taxon-treatment>
