# Supplementary material for: Six new species and reports of Hydnum (Cantharellales) from eastern North America
Source: MycoKeys. 2018 Nov 30;(42):35–72. doi: 10.3897/mycokeys.42.27369 (PMC6286385; doi:10.3897/mycokeys.42.27369)
Supplement: XML Treatment for Hydnum aerostatisporum [file mycokeys.42.27369-treatment9.xml]

<!DOCTYPE tp:taxon-treatment
  PUBLIC "-//TaxonX//DTD Taxonomic Treatment Publishing DTD v0 20100105//EN" "tax-treatment-NSO.dtd">
<tp:taxon-treatment xmlns:tp="http://www.plazi.org/taxpub"><tp:treatment-meta><kwd-group><label>Taxon classification</label><kwd><named-content xmlns:xlink="http://www.w3.org/1999/xlink" content-type="kingdom">Fungi</named-content></kwd><kwd><named-content xmlns:xlink="http://www.w3.org/1999/xlink" content-type="order">Cantharellales</named-content></kwd><kwd><named-content xmlns:xlink="http://www.w3.org/1999/xlink" content-type="family">Hydnaceae</named-content></kwd></kwd-group><mixed-citation publication-type="journal"><person-group><name><surname>Swenie</surname><given-names>Rachel A.</given-names></name><name><surname>Baroni</surname><given-names>Timothy J.</given-names></name><name><surname>Matheny</surname><given-names>P. Brandon</given-names></name></person-group><article-title>Six new species and reports of <italic><tp:taxon-name><tp:taxon-name-part taxon-name-part-type="genus" reg="Hydnum">Hydnum</tp:taxon-name-part></tp:taxon-name></italic> (<tp:taxon-name><tp:taxon-name-part taxon-name-part-type="order">Cantharellales</tp:taxon-name-part></tp:taxon-name>) from eastern North America</article-title><source>MycoKeys</source><day>30</day><month>11</month><year>2018</year><volume>2018</volume><issue>42</issue><fpage>35</fpage><lpage>72</lpage><pub-id pub-id-type="doi">10.3897/mycokeys.42.27369</pub-id></mixed-citation></tp:treatment-meta><tp:nomenclature><tp:taxon-name>
                <tp:taxon-name-part taxon-name-part-type="genus" reg="Hydnum">Hydnum</tp:taxon-name-part>
                <tp:taxon-name-part taxon-name-part-type="species" reg="aerostatisporum">aerostatisporum</tp:taxon-name-part>
              </tp:taxon-name><tp:taxon-authority>Buyck, Lewis &amp; V. Hofstetter, Crypt. Mycologie, 38: 101–146 (2017)</tp:taxon-authority><xref ref-type="fig" rid="F3">Figs 3E, F</xref><xref ref-type="fig" rid="F5">, 5H</xref><tp:nomenclature-citation-list><tp:nomenclature-citation><tp:taxon-name>
                    <tp:taxon-name-part taxon-name-part-type="genus" reg="Hydnum"/>
                    <tp:taxon-name-part taxon-name-part-type="species" reg="subrufescens"/>
                  </tp:taxon-name><comment>= <tp:taxon-name><tp:taxon-name-part taxon-name-part-type="genus" reg="Hydnum">Hydnum</tp:taxon-name-part><tp:taxon-name-part taxon-name-part-type="species" reg="subrufescens">subrufescens</tp:taxon-name-part></tp:taxon-name> Niskanen &amp; Liimat., Mycologia 110: in press (2018) </comment></tp:nomenclature-citation></tp:nomenclature-citation-list></tp:nomenclature><tp:treatment-sec sec-type="material" id="SECID0E3GBI"><title>Type.</title><p>UNITED STATES. Texas: Polk County, Big Thicket Natural Preserve, Big Sandy Creek Unit, Beaver Slide Trail (<named-content xmlns:xlink="http://www.w3.org/1999/xlink" content-type="dwc:verbatimCoordinates" xlink:type="simple"><named-content content-type="geo-json" specific-use="{&#34;type&#34;:&#34;Point&#34;,&#34;coordinates&#34;:[-94.670000,30.615000]}" id="NCID0EFHBI" xlink:type="simple">30.6150; -94.6700</named-content></named-content>), 4 Jul 2014, Buyck 14.156 (PC0142475).</p></tp:treatment-sec><tp:treatment-sec sec-type="description" id="SECID0EKHBI"><title>Description.</title><p>Pileus (20)30–100 mm wide, irregularly round or sometimes reniform, convex to plano-convex, becoming funnel-shaped in age, sometimes with slit or umbilicus forming over stipe, surface dry, glabrous, subzonate when young, then cracking to coarsely scurfy in age, bright to medium brownish orange (“Xanthine Orange” to “Orange Rufous”), paler when young (“Salmon-Orange”), often cracking in age to reveal lighter color of context (“Pale Pinkish Buff”); margin incurved and entire when young, then wavy, irregular or degraded in age, discoloring slightly darker after handling. Spines 1–9 mm long, close, mostly awl-shaped but occasionally spathulate, adnate to subdecurrent, buff to peach (“Light Buff” to “Pinkish Buff”). Stipe 25–80 × (3)7–25 mm, central or eccentric, equal or slight bulbous at base in younger specimens, smooth, often with white hazy or cottony patches overlaid on surface, cream white to pale orange in younger basidiomes, then darker tan orange with age, discoloring very slightly brownish orange when handled. Context cream to peach colored, firm, sometimes hollow with age, unchanging after 5 minutes when cut in half. Odor mild or sweet at first, then pleasantly fruity like apricots when stored in foil. Taste mild or weakly acrid.</p><p>Basidiospores 7–<italic>8.1</italic>–8.5 × 6–<italic>7</italic>–8 μm, <italic>Q</italic>=1.01–<italic>1.15</italic>–1.33 (n=38/3), mostly broadly ellipsoid, smooth, hyaline in KOH. Basidia 40–47 × 8–10 μm with (2)3–5 sterigmata. Pileipellis an interwoven cutis, hyphae smooth, cylindrical, thin-walled, mostly 4–6 μm wide. Clamp connections present.</p></tp:treatment-sec><tp:treatment-sec sec-type="distribution" id="SECID0EZHBI"><title>Distribution.</title><p>Eastern U.S. – Illinois, Texas (type), North Carolina, Tennessee, Virginia, and Florida.</p></tp:treatment-sec><tp:treatment-sec sec-type="ecology" id="SECID0E5HBI"><title>Ecology.</title><p>In hardwoods of <italic><tp:taxon-name><tp:taxon-name-part taxon-name-part-type="genus" reg="Quercus">Quercus</tp:taxon-name-part></tp:taxon-name></italic>, <italic><tp:taxon-name><tp:taxon-name-part taxon-name-part-type="genus" reg="Carya">Carya</tp:taxon-name-part></tp:taxon-name></italic>, <italic><tp:taxon-name><tp:taxon-name-part taxon-name-part-type="genus" reg="Ulmus">Ulmus</tp:taxon-name-part></tp:taxon-name></italic> or mixed woods including <italic><tp:taxon-name><tp:taxon-name-part taxon-name-part-type="genus" reg="Betula">Betula</tp:taxon-name-part></tp:taxon-name></italic>, <italic><tp:taxon-name><tp:taxon-name-part taxon-name-part-type="genus" reg="Picea">Picea</tp:taxon-name-part></tp:taxon-name></italic>, <italic><tp:taxon-name><tp:taxon-name-part taxon-name-part-type="genus" reg="Tsuga">Tsuga</tp:taxon-name-part></tp:taxon-name></italic>. June to October.</p></tp:treatment-sec><tp:treatment-sec sec-type="material" id="SECID0EOJBI"><title>Specimens examined.</title><p>UNITED STATES. Florida: Alachua County, Gainesville, University of Florida Natural Area Teaching Laboratory, 30 m, 9 Sept 2016, A. I. Zuniga AIZ-021 (FLAS 60406). Alachua County, Gainesville, Possum Creek Park, in deep woods with <italic><tp:taxon-name><tp:taxon-name-part taxon-name-part-type="genus" reg="Carya">Carya</tp:taxon-name-part></tp:taxon-name></italic> and some <italic><tp:taxon-name><tp:taxon-name-part taxon-name-part-type="genus" reg="Quercus">Quercus</tp:taxon-name-part></tp:taxon-name></italic>, soil rich and not sandy, 55 m, 9 Oct 2015, M.E. Smith MES1432 (FLAS 59996). Illinois: Coles County, Fox Ridge State Park, 230 m, 28 Sep 1996, M. Kuo MK09289621. Dewitt County, Weldon Springs State Recreation Area, gregarious under <italic><tp:taxon-name><tp:taxon-name-part taxon-name-part-type="genus" reg="Carya">Carya</tp:taxon-name-part></tp:taxon-name></italic> with <italic><tp:taxon-name><tp:taxon-name-part taxon-name-part-type="genus" reg="Quercus">Quercus</tp:taxon-name-part><tp:taxon-name-part taxon-name-part-type="species" reg="alba">alba</tp:taxon-name-part></tp:taxon-name></italic>, <italic><tp:taxon-name><tp:taxon-name-part taxon-name-part-type="genus" reg="Quercus">Quercus</tp:taxon-name-part><tp:taxon-name-part taxon-name-part-type="species" reg="rubra">rubra</tp:taxon-name-part></tp:taxon-name></italic>, <italic><tp:taxon-name><tp:taxon-name-part taxon-name-part-type="genus" reg="Ulmus">Ulmus</tp:taxon-name-part></tp:taxon-name></italic> nearby, 215 m, 18 Aug 2014, M. Kuo MK09181403. North Carolina: Great Smoky Mountains National Park, Heintooga Round Bottom Road, scattered on mossy bank with <italic><tp:taxon-name><tp:taxon-name-part taxon-name-part-type="genus" reg="Picea">Picea</tp:taxon-name-part></tp:taxon-name></italic>, <italic><tp:taxon-name><tp:taxon-name-part taxon-name-part-type="genus" reg="Betula">Betula</tp:taxon-name-part></tp:taxon-name></italic>, other hardwoods, 1580 m, 24 Jul 2016, R.A. Swenie RAS071 (TENN 073001). Great Smoky Mountains National Park, Heintooga Round Bottom Road, solitary on embankment with <italic><tp:taxon-name><tp:taxon-name-part taxon-name-part-type="genus" reg="Picea">Picea</tp:taxon-name-part></tp:taxon-name></italic>, <italic><tp:taxon-name><tp:taxon-name-part taxon-name-part-type="genus" reg="Betula">Betula</tp:taxon-name-part></tp:taxon-name></italic>, 1525 m, 17 Aug 2017, R.A. Swenie RAS211 (TENN 073174). Great Smoky Mountains National Park, Cataloochee, Big Fork Ridge Trail, 1100 m, 18 Jun 2005, E.B. Lickey TFB12514 (TENN 060681). McDowell County, near Little Switzerland, with <italic><tp:taxon-name><tp:taxon-name-part taxon-name-part-type="genus" reg="Tsuga">Tsuga</tp:taxon-name-part></tp:taxon-name></italic>, ca. 1000 m, 19 Aug 2016, A. Funston RAS107 (TENN 073017). Tennessee: Great Smoky Mountains National Park, Cades Cove Road, 1 mile before Schoolhouse Gap Rd, 610 m, 31 Jul 2004, R.H. Petersen TFB12108 (TENN 060046). Great Smoky Mountains National Park, Tremont River Trail, solitary on slope in mossy area in mixed woods with <italic><tp:taxon-name><tp:taxon-name-part taxon-name-part-type="genus" reg="Tsuga">Tsuga</tp:taxon-name-part></tp:taxon-name></italic> and hardwoods, 450 m, 4 Jul 2017, B. Teresi &amp; K. Hucks RAS157 (TENN 073040). Texas: Polk County, Big Thicket National Preserve, Beaverslide Trail, on ground in mixed woods, 30 m, 12 Jun 2017, R.L. Pastorino RLP61217D (TENN 073547). Virginia: Shenandoah National Park, Hogback Mountain, 600 m, 9 Sept 2016, RAS121 (TENN 073024).</p></tp:treatment-sec><tp:treatment-sec sec-type="discussion" id="SECID0EQMBI"><title>Discussion.</title><p><italic><tp:taxon-name><tp:taxon-name-part taxon-name-part-type="genus" reg="Hydnum">Hydnum</tp:taxon-name-part><tp:taxon-name-part taxon-name-part-type="species" reg="aerostatisporum">aerostatisporum</tp:taxon-name-part></tp:taxon-name></italic> is a commonly encountered species in the eastern U.S. It has been found primarily in hardwoods and mixed woods including conifers at high and low elevations on both sandy and non-sandy soils. The vibrant medium to dark orange pileus transitions from smooth in young specimens to conspicuously cracked and scurfy in age, often becoming funnel-shaped, occasionally with a hole or umbilicus. The stipe frequently becomes darker tan-orange in age, which is unusual in other medium-sized orange-pileate species of <italic><tp:taxon-name><tp:taxon-name-part taxon-name-part-type="genus" reg="Hydnum">Hydnum</tp:taxon-name-part></tp:taxon-name></italic>. Basidiomes, particularly older specimens, often have patches of hazy white on the stipe surface.</p><p><italic><tp:taxon-name><tp:taxon-name-part taxon-name-part-type="genus" reg="Hydnum">Hydnum</tp:taxon-name-part><tp:taxon-name-part taxon-name-part-type="species" reg="aerostatisporum">aerostatisporum</tp:taxon-name-part></tp:taxon-name></italic> was recently re-described as a new species from Quebec – <italic><tp:taxon-name><tp:taxon-name-part taxon-name-part-type="genus" reg="Hydnum">H.</tp:taxon-name-part><tp:taxon-name-part taxon-name-part-type="species" reg="subrufescens">subrufescens</tp:taxon-name-part></tp:taxon-name></italic> (<xref ref-type="bibr" rid="B24">Niskanen et al. 2018</xref>). The <abbrev xmlns:xlink="http://www.w3.org/1999/xlink" xlink:title="internal transcribed spacer 2" id="ABBRID0EAOBI" xlink:type="simple">ITS</abbrev> sequence of the holotype of <italic><tp:taxon-name><tp:taxon-name-part taxon-name-part-type="genus" reg="Hydnum">H.</tp:taxon-name-part><tp:taxon-name-part taxon-name-part-type="species" reg="subrufescens">subrufescens</tp:taxon-name-part></tp:taxon-name></italic> differs from that of the holotype of the earlier described <italic><tp:taxon-name><tp:taxon-name-part taxon-name-part-type="genus" reg="Hydnum">H.</tp:taxon-name-part><tp:taxon-name-part taxon-name-part-type="species" reg="aerostatisporum">aerostatisporum</tp:taxon-name-part></tp:taxon-name></italic> by seven base pairs, but <italic><tp:taxon-name><tp:taxon-name-part taxon-name-part-type="genus" reg="Hydnum">H.</tp:taxon-name-part><tp:taxon-name-part taxon-name-part-type="species" reg="subrufescens">subrufescens</tp:taxon-name-part></tp:taxon-name></italic> does not form a well-supported monophyletic group in our phylogenetic analyses and recognition of <italic><tp:taxon-name><tp:taxon-name-part taxon-name-part-type="genus" reg="Hydnum">H.</tp:taxon-name-part><tp:taxon-name-part taxon-name-part-type="species" reg="subrufescens">subrufescens</tp:taxon-name-part></tp:taxon-name></italic> as a separate species would render <italic><tp:taxon-name><tp:taxon-name-part taxon-name-part-type="genus" reg="Hydnum">H.</tp:taxon-name-part><tp:taxon-name-part taxon-name-part-type="species" reg="aerostatisporum">aerostatisporum</tp:taxon-name-part></tp:taxon-name></italic> paraphyletic (Fig. <xref ref-type="fig" rid="F2">2</xref>). The morphology of both is consistent, including the similarly sized globose to subglobose spores. For these reasons, we consider <italic><tp:taxon-name><tp:taxon-name-part taxon-name-part-type="genus" reg="Hydnum">H.</tp:taxon-name-part><tp:taxon-name-part taxon-name-part-type="species" reg="subrufescens">subrufescens</tp:taxon-name-part></tp:taxon-name></italic> a taxonomic synonym of <italic><tp:taxon-name><tp:taxon-name-part taxon-name-part-type="genus" reg="Hydnum">H.</tp:taxon-name-part><tp:taxon-name-part taxon-name-part-type="species" reg="aerostatisporum">aerostatisporum</tp:taxon-name-part></tp:taxon-name></italic>.</p></tp:treatment-sec><tp:treatment-sec><!--Section generated to contain objects referenced in tp:taxon-treatment.--><fig id="F3" position="float" orientation="portrait"><label>Figure 3.</label><caption><p>Basidiomes of <italic><tp:taxon-name><tp:taxon-name-part taxon-name-part-type="genus" reg="Hydnum">Hydnum</tp:taxon-name-part></tp:taxon-name></italic> species. <bold>A, B</bold><italic><tp:taxon-name><tp:taxon-name-part taxon-name-part-type="genus" reg="Hydnum">H.</tp:taxon-name-part><tp:taxon-name-part taxon-name-part-type="species" reg="albidum">albidum</tp:taxon-name-part></tp:taxon-name></italic> 10640TJB (CORT 012029, epitype, photo T.J. Baroni) <bold>C</bold><italic><tp:taxon-name><tp:taxon-name-part taxon-name-part-type="genus" reg="Hydnum">H.</tp:taxon-name-part><tp:taxon-name-part taxon-name-part-type="species" reg="alboaurantiacum">alboaurantiacum</tp:taxon-name-part></tp:taxon-name></italic> RAS186 (TENN 073053, holotype, photo R.A. Swenie) <bold>D</bold><italic><tp:taxon-name><tp:taxon-name-part taxon-name-part-type="genus" reg="Hydnum">H.</tp:taxon-name-part><tp:taxon-name-part taxon-name-part-type="species" reg="alboaurantiacum">alboaurantiacum</tp:taxon-name-part></tp:taxon-name></italic> BPL876 (TENN 073003, photo B.P. Looney) <bold>E, F</bold><italic><tp:taxon-name><tp:taxon-name-part taxon-name-part-type="genus" reg="Hydnum">H.</tp:taxon-name-part><tp:taxon-name-part taxon-name-part-type="species" reg="albomagnum">albomagnum</tp:taxon-name-part></tp:taxon-name></italic> RAS231 (TENN 073062, epitype, photo R.A. Swenie) <bold>G</bold><italic><tp:taxon-name><tp:taxon-name-part taxon-name-part-type="genus" reg="Hydnum">H.</tp:taxon-name-part><tp:taxon-name-part taxon-name-part-type="species" reg="subtilior">subtilior</tp:taxon-name-part></tp:taxon-name></italic> PBM4093 (TENN 073034, holotype, photo P.B. Matheny) <bold>H</bold><italic><tp:taxon-name><tp:taxon-name-part taxon-name-part-type="genus" reg="Hydnum">H.</tp:taxon-name-part><tp:taxon-name-part taxon-name-part-type="species" reg="subtilior">subtilior</tp:taxon-name-part></tp:taxon-name></italic> showing characteristic staining of context RAS180 (TENN 073050, photo R.A. Swenie). Scale bar: 20 mm.</p></caption><graphic xmlns:xlink="http://www.w3.org/1999/xlink" xlink:href="mycokeys-42-035-g003.jpg" position="float" orientation="portrait" xlink:type="simple" id="oo_246528.jpg"/></fig><fig id="F5" position="float" orientation="portrait"><label>Figure 5.</label><caption><p>Basidiomes of <italic><tp:taxon-name><tp:taxon-name-part taxon-name-part-type="genus" reg="Hydnum">Hydnum</tp:taxon-name-part></tp:taxon-name></italic> species. <bold>A</bold><italic><tp:taxon-name><tp:taxon-name-part taxon-name-part-type="genus" reg="Hydnum">H.</tp:taxon-name-part><tp:taxon-name-part taxon-name-part-type="species" reg="canadense">canadense</tp:taxon-name-part></tp:taxon-name></italic> RAS100 (TENN 073010, photo R.A. Swenie) <bold>B</bold><italic><tp:taxon-name><tp:taxon-name-part taxon-name-part-type="genus" reg="Hydnum">H.</tp:taxon-name-part><tp:taxon-name-part taxon-name-part-type="species" reg="mulsicolor">mulsicolor</tp:taxon-name-part></tp:taxon-name></italic> RAS023 (TENN 070321, photo R.A. Swenie) <bold>C</bold><italic><tp:taxon-name><tp:taxon-name-part taxon-name-part-type="genus" reg="Hydnum">H.</tp:taxon-name-part><tp:taxon-name-part taxon-name-part-type="species" reg="subconnatum">subconnatum</tp:taxon-name-part></tp:taxon-name></italic> RAS235 (TENN 073064, holotype, photo R.A. Swenie) <bold>D</bold><italic><tp:taxon-name><tp:taxon-name-part taxon-name-part-type="genus" reg="Hydnum">H.</tp:taxon-name-part><tp:taxon-name-part taxon-name-part-type="species" reg="subconnatum">subconnatum</tp:taxon-name-part></tp:taxon-name></italic> RAS169 (TENN 073048, photo R.A. Swenie) <bold>E</bold><italic><tp:taxon-name><tp:taxon-name-part taxon-name-part-type="genus" reg="Hydnum">H.</tp:taxon-name-part><tp:taxon-name-part taxon-name-part-type="species" reg="cuspidatum">cuspidatum</tp:taxon-name-part></tp:taxon-name></italic> RAS246 (TENN 073086, holotype, photo R.A. Swenie) <bold>F</bold><italic><tp:taxon-name><tp:taxon-name-part taxon-name-part-type="genus" reg="Hydnum">H.</tp:taxon-name-part><tp:taxon-name-part taxon-name-part-type="species" reg="cuspidatum">cuspidatum</tp:taxon-name-part></tp:taxon-name></italic> RAS150 (TENN 073037, photo R.A. Swenie) <bold>G</bold><italic><tp:taxon-name><tp:taxon-name-part taxon-name-part-type="genus" reg="Hydnum">H.</tp:taxon-name-part><tp:taxon-name-part taxon-name-part-type="species" reg="umbilicatum">umbilicatum</tp:taxon-name-part></tp:taxon-name></italic> 10651TJB (CORT 012241, epitype, photo T.J. Baroni) <bold>H</bold><italic><tp:taxon-name><tp:taxon-name-part taxon-name-part-type="genus" reg="Hydnum">H.</tp:taxon-name-part><tp:taxon-name-part taxon-name-part-type="species" reg="umbilicatum">umbilicatum</tp:taxon-name-part></tp:taxon-name></italic> RAS101 (TENN 073011, photo R.A. Swenie). Scale bar: 20 mm.</p></caption><graphic xmlns:xlink="http://www.w3.org/1999/xlink" xlink:href="mycokeys-42-035-g005.jpg" position="float" orientation="portrait" xlink:type="simple" id="oo_246530.jpg"/></fig><fig id="F2" position="float" orientation="portrait"><label>Figure 2.</label><caption><p><abbrev xmlns:xlink="http://www.w3.org/1999/xlink" xlink:title="Maximum Likelihood" id="ABBRID0EGOAE" xlink:type="simple">ML</abbrev> pruned phylogeny of North American species of <italic><tp:taxon-name><tp:taxon-name-part taxon-name-part-type="genus" reg="Hydnum">Hydnum</tp:taxon-name-part></tp:taxon-name></italic>. Bootstrap support values ≥70% are shown above branches. Posterior probabilities ≥0.95 are shown with branches in bold.</p></caption><graphic xmlns:xlink="http://www.w3.org/1999/xlink" xlink:href="mycokeys-42-035-g002.jpg" position="float" orientation="portrait" xlink:type="simple" id="oo_246527.jpg"/></fig></tp:treatment-sec><ref-list><ref id="B24"><mixed-citation xmlns:xlink="http://www.w3.org/1999/xlink" xlink:type="simple"><person-group><name name-style="western"><surname>Niskanen</surname><given-names>T</given-names></name><name name-style="western"><surname>Liimatainen</surname><given-names>K</given-names></name><name name-style="western"><surname>Nuytinck</surname><given-names>J</given-names></name><name name-style="western"><surname>Kirk</surname><given-names>P</given-names></name><name name-style="western"><surname>Olariaga</surname><given-names>Ibarguren I</given-names></name><name name-style="western"><surname>Garibay-Orijel</surname><given-names>R</given-names></name><name name-style="western"><surname>Norvell</surname><given-names>L</given-names></name><name name-style="western"><surname>Huhtinen</surname><given-names>S</given-names></name><name name-style="western"><surname>Kytövuori</surname><given-names>I</given-names></name><name name-style="western"><surname>Ruotsalainen</surname><given-names>J</given-names></name><name name-style="western"><surname>Niemelä</surname><given-names>T</given-names></name><name name-style="western"><surname>Ammirati</surname><given-names>JF</given-names></name><name name-style="western"><surname>Tedersoo</surname><given-names>L</given-names></name></person-group> (<year>2018</year>) Identifying and naming the currently known diversity of the genus <italic><tp:taxon-name><tp:taxon-name-part taxon-name-part-type="genus">Hydnum</tp:taxon-name-part></tp:taxon-name></italic> with an emphasis on European and North American taxa. Mycologia. <ext-link xlink:type="simple" ext-link-type="doi" xlink:href="10.1080/00275514.2018.1477004">https://doi.org/10.1080/00275514.2018.1477004</ext-link></mixed-citation></ref></ref-list></tp:taxon-treatment>
