# Supplementary material for: Six new species and reports of Hydnum (Cantharellales) from eastern North America
Source: MycoKeys. 2018 Nov 30;(42):35–72. doi: 10.3897/mycokeys.42.27369 (PMC6286385; doi:10.3897/mycokeys.42.27369)
Supplement: XML Treatment for Hydnum mulsicolor [file mycokeys.42.27369-treatment11.xml]

<!DOCTYPE tp:taxon-treatment
  PUBLIC "-//TaxonX//DTD Taxonomic Treatment Publishing DTD v0 20100105//EN" "tax-treatment-NSO.dtd">
<tp:taxon-treatment xmlns:tp="http://www.plazi.org/taxpub"><tp:treatment-meta><kwd-group><label>Taxon classification</label><kwd><named-content xmlns:xlink="http://www.w3.org/1999/xlink" content-type="kingdom">Fungi</named-content></kwd><kwd><named-content xmlns:xlink="http://www.w3.org/1999/xlink" content-type="order">Cantharellales</named-content></kwd><kwd><named-content xmlns:xlink="http://www.w3.org/1999/xlink" content-type="family">Hydnaceae</named-content></kwd></kwd-group><mixed-citation publication-type="journal"><person-group><name><surname>Swenie</surname><given-names>Rachel A.</given-names></name><name><surname>Baroni</surname><given-names>Timothy J.</given-names></name><name><surname>Matheny</surname><given-names>P. Brandon</given-names></name></person-group><article-title>Six new species and reports of <italic><tp:taxon-name><tp:taxon-name-part taxon-name-part-type="genus" reg="Hydnum">Hydnum</tp:taxon-name-part></tp:taxon-name></italic> (<tp:taxon-name><tp:taxon-name-part taxon-name-part-type="order">Cantharellales</tp:taxon-name-part></tp:taxon-name>) from eastern North America</article-title><source>MycoKeys</source><day>30</day><month>11</month><year>2018</year><volume>2018</volume><issue>42</issue><fpage>35</fpage><lpage>72</lpage><pub-id pub-id-type="doi">10.3897/mycokeys.42.27369</pub-id></mixed-citation></tp:treatment-meta><tp:nomenclature><tp:taxon-name>
                <tp:taxon-name-part taxon-name-part-type="genus" reg="Hydnum">Hydnum</tp:taxon-name-part>
                <tp:taxon-name-part taxon-name-part-type="species" reg="mulsicolor">mulsicolor</tp:taxon-name-part>
              </tp:taxon-name><tp:taxon-authority>Liimat. &amp; Niskanen, Mycologia 110: in press (2018)</tp:taxon-authority><xref ref-type="fig" rid="F3">Figs 3H</xref><xref ref-type="fig" rid="F5">, 5J</xref></tp:nomenclature><tp:treatment-sec sec-type="material" id="SECID0EUZBI"><title>Type.</title><p>SLOVENIA. ﻿Velike Lašče (<named-content xmlns:xlink="http://www.w3.org/1999/xlink" content-type="dwc:verbatimCoordinates" xlink:type="simple"><named-content content-type="geo-json" specific-use="{&#34;type&#34;:&#34;Point&#34;,&#34;coordinates&#34;:[14.600000,45.850000]}" id="NCID0E4ZBI" xlink:type="simple">45.8500; 14.6000</named-content></named-content>): ﻿In forest of <italic><tp:taxon-name><tp:taxon-name-part taxon-name-part-type="genus" reg="Picea">Picea</tp:taxon-name-part><tp:taxon-name-part taxon-name-part-type="species" reg="abies">abies</tp:taxon-name-part></tp:taxon-name></italic>, <italic><tp:taxon-name><tp:taxon-name-part taxon-name-part-type="genus" reg="Fagus">Fagus</tp:taxon-name-part><tp:taxon-name-part taxon-name-part-type="species" reg="sylvatica">sylvatica</tp:taxon-name-part></tp:taxon-name></italic>, and <italic><tp:taxon-name><tp:taxon-name-part taxon-name-part-type="genus" reg="Corylus">Corylus</tp:taxon-name-part><tp:taxon-name-part taxon-name-part-type="species" reg="avellana">avellana</tp:taxon-name-part></tp:taxon-name></italic>, GIS 1336 (holotype LJF1057).</p></tp:treatment-sec><tp:treatment-sec sec-type="description" id="SECID0ED2BI"><title>Description.</title><p>Pileus 30–45 mm wide, round, convex when young, becoming plano-convex to funnel-shaped; surface dry, glabrous or matted-tomentose, bright orange to tan (“Zinc Orange” to “Ochraceous-Tawny”) becoming subzonate towards margin, sometimes distinctly umbilicate at center; margin incurved at first, becoming decurved, wavy, and lightening in color. Spines 1–7mm long, decurrent, pinkish cream with white tips. Stipe 25–45 × 5–8 mm, central or eccentric, equal or enlarging downwards, texture firm, smooth, with aborted spines at stipe apex and some texturing below, cream white, sometimes with small white cottony patches, staining orange when handled, a dense mat of basal mycelium present at base. Context not observed. Odor mild or pleasant. Taste not distinctive.</p><p>Basidiospores 6.5–<italic>7.7</italic>–8.5 μm × (5.5)6–<italic>7.1</italic>–8.5 μm, <italic>Q</italic>=1.00–<italic>1.08</italic>–1.19(1.24) (n=46/3), subglobose, smooth, hyaline in KOH. Basidia 52–60 × 7.5–9.5 μm with 3–4(5) sterigmata. Pileipellis an interwoven cutis, hyphae smooth, cylindrical, thin-walled, mostly 4–6 μm wide. Clamp connections present.</p></tp:treatment-sec><tp:treatment-sec sec-type="distribution" id="SECID0ES2BI"><title>Distribution.</title><p>Eastern U.S. and Central Europe – Ohio, Virginia, North Carolina, Tennessee (GenBank <ext-link xmlns:xlink="http://www.w3.org/1999/xlink" ext-link-type="gen" xlink:href="AJ547885" xlink:type="simple">AJ547885</ext-link>, <ext-link xmlns:xlink="http://www.w3.org/1999/xlink" ext-link-type="gen" xlink:href="AJ547868" xlink:type="simple">AJ547868</ext-link>, <ext-link xmlns:xlink="http://www.w3.org/1999/xlink" ext-link-type="gen" xlink:href="AJ783969" xlink:type="simple">AJ783969</ext-link>), and Slovenia (type), Switzerland (GenBank <ext-link xmlns:xlink="http://www.w3.org/1999/xlink" ext-link-type="gen" xlink:href="KU612545" xlink:type="simple">KU612545</ext-link>, <ext-link xmlns:xlink="http://www.w3.org/1999/xlink" ext-link-type="gen" xlink:href="KX086216" xlink:type="simple">KX086216</ext-link>).</p></tp:treatment-sec><tp:treatment-sec sec-type="ecology" id="SECID0ER3BI"><title>Ecology.</title><p>In deciduous or mixed forests with <italic><tp:taxon-name><tp:taxon-name-part taxon-name-part-type="genus" reg="Quercus">Quercus</tp:taxon-name-part></tp:taxon-name></italic>. July to September.</p></tp:treatment-sec><tp:treatment-sec sec-type="material" id="SECID0E53BI"><title>Other specimens examined.</title><p>UNITED STATES. North Carolina: Blue Ridge Parkway near Little Switzerland, deciduous woodlot with <italic><tp:taxon-name><tp:taxon-name-part taxon-name-part-type="genus" reg="Quercus">Quercus</tp:taxon-name-part></tp:taxon-name></italic>, 1100 m, 19 Aug 2016, M. Hopping RAS105 (TENN 073015). Blue Ridge Parkway near Little Switzerland, in mixed woods, 1100 m, 19 Aug 2016, D. Boes RAS108 (TENN 073018). Buncombe County, Tanbark Ridge, growing singly in mature acidic cove forest with <italic><tp:taxon-name><tp:taxon-name-part taxon-name-part-type="genus" reg="Quercus">Quercus</tp:taxon-name-part></tp:taxon-name></italic> and <italic><tp:taxon-name><tp:taxon-name-part taxon-name-part-type="genus" reg="Acer">Acer</tp:taxon-name-part></tp:taxon-name></italic>, 915 m, 4 Sep 2016, M. Hopping MH16006 (TENN 073550). Tennessee: Great Smoky Mountains National Park, Cherokee Orchard, Bullhead Trail, on soil in mixed forest, 1340 m, 16 Jul 2015, R.A. Swenie RAS023 (TENN 070321). Virginia: Shenandoah National Park, milepost 21, 1000 m, 9 Sep 2016, RAS120 (TENN 073023).</p></tp:treatment-sec><tp:treatment-sec sec-type="discussion" id="SECID0EZ4BI"><title>Discussion.</title><p><italic><tp:taxon-name><tp:taxon-name-part taxon-name-part-type="genus" reg="Hydnum">Hydnum</tp:taxon-name-part><tp:taxon-name-part taxon-name-part-type="species" reg="mulsicolor">mulsicolor</tp:taxon-name-part></tp:taxon-name></italic> is the only species of <italic><tp:taxon-name><tp:taxon-name-part taxon-name-part-type="genus" reg="Hydnum">Hydnum</tp:taxon-name-part></tp:taxon-name></italic> in eastern North America that is also known to occur in Europe based on <abbrev xmlns:xlink="http://www.w3.org/1999/xlink" xlink:title="internal transcribed spacer 2" id="ABBRID0ER5BI" xlink:type="simple">ITS</abbrev> phylogenetic analysis. The basidiomes are small to medium-sized with strongly decurrent spines, and the pileus color ranges from strikingly orange to tan. Prominent basal mycelium is also present as a dense mat or as distinct rhizomorphs at the stipe base. In the eastern US, <italic><tp:taxon-name><tp:taxon-name-part taxon-name-part-type="genus" reg="Hydnum">H.</tp:taxon-name-part><tp:taxon-name-part taxon-name-part-type="species" reg="mulsicolor">mulsicolor</tp:taxon-name-part></tp:taxon-name></italic> is often found with <italic><tp:taxon-name><tp:taxon-name-part taxon-name-part-type="genus" reg="Quercus">Quercus</tp:taxon-name-part></tp:taxon-name></italic> in mixed or hardwood forests. It is closely related to <italic><tp:taxon-name><tp:taxon-name-part taxon-name-part-type="genus" reg="Hydnum">H.</tp:taxon-name-part><tp:taxon-name-part taxon-name-part-type="species" reg="submulsicolor">submulsicolor</tp:taxon-name-part></tp:taxon-name></italic> and <italic><tp:taxon-name><tp:taxon-name-part taxon-name-part-type="genus" reg="Hydnum">H.</tp:taxon-name-part><tp:taxon-name-part taxon-name-part-type="species" reg="canadense">canadense</tp:taxon-name-part></tp:taxon-name></italic>, both of which are known only from coniferous forests in eastern North America and have slightly larger spores than <italic><tp:taxon-name><tp:taxon-name-part taxon-name-part-type="genus" reg="Hydnum">H.</tp:taxon-name-part><tp:taxon-name-part taxon-name-part-type="species" reg="mulsicolor">mulsicolor</tp:taxon-name-part></tp:taxon-name></italic> (<xref ref-type="bibr" rid="B24">Niskanen et al. 2018</xref>).</p></tp:treatment-sec><tp:treatment-sec><!--Section generated to contain objects referenced in tp:taxon-treatment.--><fig id="F3" position="float" orientation="portrait"><label>Figure 3.</label><caption><p>Basidiomes of <italic><tp:taxon-name><tp:taxon-name-part taxon-name-part-type="genus" reg="Hydnum">Hydnum</tp:taxon-name-part></tp:taxon-name></italic> species. <bold>A, B</bold><italic><tp:taxon-name><tp:taxon-name-part taxon-name-part-type="genus" reg="Hydnum">H.</tp:taxon-name-part><tp:taxon-name-part taxon-name-part-type="species" reg="albidum">albidum</tp:taxon-name-part></tp:taxon-name></italic> 10640TJB (CORT 012029, epitype, photo T.J. Baroni) <bold>C</bold><italic><tp:taxon-name><tp:taxon-name-part taxon-name-part-type="genus" reg="Hydnum">H.</tp:taxon-name-part><tp:taxon-name-part taxon-name-part-type="species" reg="alboaurantiacum">alboaurantiacum</tp:taxon-name-part></tp:taxon-name></italic> RAS186 (TENN 073053, holotype, photo R.A. Swenie) <bold>D</bold><italic><tp:taxon-name><tp:taxon-name-part taxon-name-part-type="genus" reg="Hydnum">H.</tp:taxon-name-part><tp:taxon-name-part taxon-name-part-type="species" reg="alboaurantiacum">alboaurantiacum</tp:taxon-name-part></tp:taxon-name></italic> BPL876 (TENN 073003, photo B.P. Looney) <bold>E, F</bold><italic><tp:taxon-name><tp:taxon-name-part taxon-name-part-type="genus" reg="Hydnum">H.</tp:taxon-name-part><tp:taxon-name-part taxon-name-part-type="species" reg="albomagnum">albomagnum</tp:taxon-name-part></tp:taxon-name></italic> RAS231 (TENN 073062, epitype, photo R.A. Swenie) <bold>G</bold><italic><tp:taxon-name><tp:taxon-name-part taxon-name-part-type="genus" reg="Hydnum">H.</tp:taxon-name-part><tp:taxon-name-part taxon-name-part-type="species" reg="subtilior">subtilior</tp:taxon-name-part></tp:taxon-name></italic> PBM4093 (TENN 073034, holotype, photo P.B. Matheny) <bold>H</bold><italic><tp:taxon-name><tp:taxon-name-part taxon-name-part-type="genus" reg="Hydnum">H.</tp:taxon-name-part><tp:taxon-name-part taxon-name-part-type="species" reg="subtilior">subtilior</tp:taxon-name-part></tp:taxon-name></italic> showing characteristic staining of context RAS180 (TENN 073050, photo R.A. Swenie). Scale bar: 20 mm.</p></caption><graphic xmlns:xlink="http://www.w3.org/1999/xlink" xlink:href="mycokeys-42-035-g003.jpg" position="float" orientation="portrait" xlink:type="simple" id="oo_246528.jpg"/></fig><fig id="F5" position="float" orientation="portrait"><label>Figure 5.</label><caption><p>Basidiomes of <italic><tp:taxon-name><tp:taxon-name-part taxon-name-part-type="genus" reg="Hydnum">Hydnum</tp:taxon-name-part></tp:taxon-name></italic> species. <bold>A</bold><italic><tp:taxon-name><tp:taxon-name-part taxon-name-part-type="genus" reg="Hydnum">H.</tp:taxon-name-part><tp:taxon-name-part taxon-name-part-type="species" reg="canadense">canadense</tp:taxon-name-part></tp:taxon-name></italic> RAS100 (TENN 073010, photo R.A. Swenie) <bold>B</bold><italic><tp:taxon-name><tp:taxon-name-part taxon-name-part-type="genus" reg="Hydnum">H.</tp:taxon-name-part><tp:taxon-name-part taxon-name-part-type="species" reg="mulsicolor">mulsicolor</tp:taxon-name-part></tp:taxon-name></italic> RAS023 (TENN 070321, photo R.A. Swenie) <bold>C</bold><italic><tp:taxon-name><tp:taxon-name-part taxon-name-part-type="genus" reg="Hydnum">H.</tp:taxon-name-part><tp:taxon-name-part taxon-name-part-type="species" reg="subconnatum">subconnatum</tp:taxon-name-part></tp:taxon-name></italic> RAS235 (TENN 073064, holotype, photo R.A. Swenie) <bold>D</bold><italic><tp:taxon-name><tp:taxon-name-part taxon-name-part-type="genus" reg="Hydnum">H.</tp:taxon-name-part><tp:taxon-name-part taxon-name-part-type="species" reg="subconnatum">subconnatum</tp:taxon-name-part></tp:taxon-name></italic> RAS169 (TENN 073048, photo R.A. Swenie) <bold>E</bold><italic><tp:taxon-name><tp:taxon-name-part taxon-name-part-type="genus" reg="Hydnum">H.</tp:taxon-name-part><tp:taxon-name-part taxon-name-part-type="species" reg="cuspidatum">cuspidatum</tp:taxon-name-part></tp:taxon-name></italic> RAS246 (TENN 073086, holotype, photo R.A. Swenie) <bold>F</bold><italic><tp:taxon-name><tp:taxon-name-part taxon-name-part-type="genus" reg="Hydnum">H.</tp:taxon-name-part><tp:taxon-name-part taxon-name-part-type="species" reg="cuspidatum">cuspidatum</tp:taxon-name-part></tp:taxon-name></italic> RAS150 (TENN 073037, photo R.A. Swenie) <bold>G</bold><italic><tp:taxon-name><tp:taxon-name-part taxon-name-part-type="genus" reg="Hydnum">H.</tp:taxon-name-part><tp:taxon-name-part taxon-name-part-type="species" reg="umbilicatum">umbilicatum</tp:taxon-name-part></tp:taxon-name></italic> 10651TJB (CORT 012241, epitype, photo T.J. Baroni) <bold>H</bold><italic><tp:taxon-name><tp:taxon-name-part taxon-name-part-type="genus" reg="Hydnum">H.</tp:taxon-name-part><tp:taxon-name-part taxon-name-part-type="species" reg="umbilicatum">umbilicatum</tp:taxon-name-part></tp:taxon-name></italic> RAS101 (TENN 073011, photo R.A. Swenie). Scale bar: 20 mm.</p></caption><graphic xmlns:xlink="http://www.w3.org/1999/xlink" xlink:href="mycokeys-42-035-g005.jpg" position="float" orientation="portrait" xlink:type="simple" id="oo_246530.jpg"/></fig></tp:treatment-sec><ref-list><ref id="B24"><mixed-citation xmlns:xlink="http://www.w3.org/1999/xlink" xlink:type="simple"><person-group><name name-style="western"><surname>Niskanen</surname><given-names>T</given-names></name><name name-style="western"><surname>Liimatainen</surname><given-names>K</given-names></name><name name-style="western"><surname>Nuytinck</surname><given-names>J</given-names></name><name name-style="western"><surname>Kirk</surname><given-names>P</given-names></name><name name-style="western"><surname>Olariaga</surname><given-names>Ibarguren I</given-names></name><name name-style="western"><surname>Garibay-Orijel</surname><given-names>R</given-names></name><name name-style="western"><surname>Norvell</surname><given-names>L</given-names></name><name name-style="western"><surname>Huhtinen</surname><given-names>S</given-names></name><name name-style="western"><surname>Kytövuori</surname><given-names>I</given-names></name><name name-style="western"><surname>Ruotsalainen</surname><given-names>J</given-names></name><name name-style="western"><surname>Niemelä</surname><given-names>T</given-names></name><name name-style="western"><surname>Ammirati</surname><given-names>JF</given-names></name><name name-style="western"><surname>Tedersoo</surname><given-names>L</given-names></name></person-group> (<year>2018</year>) Identifying and naming the currently known diversity of the genus <italic><tp:taxon-name><tp:taxon-name-part taxon-name-part-type="genus">Hydnum</tp:taxon-name-part></tp:taxon-name></italic> with an emphasis on European and North American taxa. Mycologia. <ext-link xlink:type="simple" ext-link-type="doi" xlink:href="10.1080/00275514.2018.1477004">https://doi.org/10.1080/00275514.2018.1477004</ext-link></mixed-citation></ref></ref-list></tp:taxon-treatment>
