# Supplementary material for: Six new species and reports of Hydnum (Cantharellales) from eastern North America
Source: MycoKeys. 2018 Nov 30;(42):35–72. doi: 10.3897/mycokeys.42.27369 (PMC6286385; doi:10.3897/mycokeys.42.27369)
Supplement: XML Treatment for Hydnum [file mycokeys.42.27369-treatment13.xml]

<!DOCTYPE tp:taxon-treatment
  PUBLIC "-//TaxonX//DTD Taxonomic Treatment Publishing DTD v0 20100105//EN" "tax-treatment-NSO.dtd">
<tp:taxon-treatment xmlns:tp="http://www.plazi.org/taxpub"><tp:treatment-meta><kwd-group><label>Taxon classification</label><kwd><named-content xmlns:xlink="http://www.w3.org/1999/xlink" content-type="kingdom">Fungi</named-content></kwd><kwd><named-content xmlns:xlink="http://www.w3.org/1999/xlink" content-type="order">Cantharellales</named-content></kwd><kwd><named-content xmlns:xlink="http://www.w3.org/1999/xlink" content-type="family">Hydnaceae</named-content></kwd></kwd-group><mixed-citation publication-type="journal"><person-group><name><surname>Swenie</surname><given-names>Rachel A.</given-names></name><name><surname>Baroni</surname><given-names>Timothy J.</given-names></name><name><surname>Matheny</surname><given-names>P. Brandon</given-names></name></person-group><article-title>Six new species and reports of <italic><tp:taxon-name><tp:taxon-name-part taxon-name-part-type="genus" reg="Hydnum">Hydnum</tp:taxon-name-part></tp:taxon-name></italic> (<tp:taxon-name><tp:taxon-name-part taxon-name-part-type="order">Cantharellales</tp:taxon-name-part></tp:taxon-name>) from eastern North America</article-title><source>MycoKeys</source><day>30</day><month>11</month><year>2018</year><volume>2018</volume><issue>42</issue><fpage>35</fpage><lpage>72</lpage><pub-id pub-id-type="doi">10.3897/mycokeys.42.27369</pub-id></mixed-citation></tp:treatment-meta><tp:nomenclature><tp:taxon-name>
                <tp:taxon-name-part taxon-name-part-type="genus" reg="Hydnum">Hydnum</tp:taxon-name-part>
              </tp:taxon-name><tp:taxon-authority>sp. AS30</tp:taxon-authority></tp:nomenclature><tp:treatment-sec sec-type="description" id="SECID0EJJCI"><title>Description.</title><p>Pileus 20 mm wide, round, umbilicate, deep buff. Stipe less than 10mm long, central.</p><p>Basidiospores 6.5–<italic>7.2</italic>–8 μm × 6–<italic>6.9</italic>–7.5 μm, <italic>Q</italic>=1.00–<italic>1.05</italic>–1.1 (n=12/1), globose to subglobose, smooth, hyaline in KOH. Basidia 44–48 × 8–10.5 μm with (2) 3–4 sterigmata. Pileipellis an interwoven cutis, hyphae smooth, cylindrical, thin-walled, hyaline, mostly 5–7 μm wide. Clamp connections present.</p></tp:treatment-sec><tp:treatment-sec sec-type="distribution" id="SECID0EYJCI"><title>Distribution.</title><p>Eastern U.S. – New York.</p></tp:treatment-sec><tp:treatment-sec sec-type="ecology" id="SECID0E4JCI"><title>Ecology.</title><p>In <italic><tp:taxon-name><tp:taxon-name-part taxon-name-part-type="genus" reg="Sphagnum">Sphagnum</tp:taxon-name-part></tp:taxon-name></italic>, under <italic><tp:taxon-name><tp:taxon-name-part taxon-name-part-type="genus" reg="Tsuga">Tsuga</tp:taxon-name-part></tp:taxon-name></italic> and <italic><tp:taxon-name><tp:taxon-name-part taxon-name-part-type="genus" reg="Larix">Larix</tp:taxon-name-part></tp:taxon-name></italic>. July.</p></tp:treatment-sec><tp:treatment-sec sec-type="Specimen examined" id="SECID0EYKCI"><title>Specimen examined.</title><p>UNITED STATES. New York: Hamilton County, Raquette Lake, Silver Beach Bog, <italic><tp:taxon-name><tp:taxon-name-part taxon-name-part-type="genus" reg="Sphagnum">Sphagnum</tp:taxon-name-part></tp:taxon-name></italic> substrate under <italic><tp:taxon-name><tp:taxon-name-part taxon-name-part-type="genus" reg="Tsuga">Tsuga</tp:taxon-name-part></tp:taxon-name></italic>, <italic><tp:taxon-name><tp:taxon-name-part taxon-name-part-type="genus" reg="Larix">Larix</tp:taxon-name-part></tp:taxon-name></italic>, 550 m, 28 Jul 1982, A. Sabol AS30 (CORT 007356).</p></tp:treatment-sec><tp:treatment-sec sec-type="discussion" id="SECID0ETLCI"><title>Discussion.</title><p>This species is known only from a single basidiome collected in New York. The description is drawn from the original collection notes. It is closely related to <italic><tp:taxon-name><tp:taxon-name-part taxon-name-part-type="genus" reg="Hydnum">H.</tp:taxon-name-part><tp:taxon-name-part taxon-name-part-type="species" reg="subconnatum">subconnatum</tp:taxon-name-part></tp:taxon-name></italic> but differs from it by the smaller spore size, shorter stipe, and association with <italic><tp:taxon-name><tp:taxon-name-part taxon-name-part-type="genus" reg="Sphagnum">Sphagnum</tp:taxon-name-part></tp:taxon-name></italic>. It is recorded from the same locality and habitat as <italic><tp:taxon-name><tp:taxon-name-part taxon-name-part-type="genus" reg="Hydnum">H.</tp:taxon-name-part><tp:taxon-name-part taxon-name-part-type="species" reg="quebecense">quebecense</tp:taxon-name-part></tp:taxon-name></italic> but differs from that species by <abbrev xmlns:xlink="http://www.w3.org/1999/xlink" xlink:title="internal transcribed spacer 2" id="ABBRID0EWMCI" xlink:type="simple">ITS</abbrev> sequence and smaller spores. We refrain from describing the taxon as new until confirmed by additional collections and sequence data.</p></tp:treatment-sec></tp:taxon-treatment>
