# Supplementary material for: Six new species and reports of Hydnum (Cantharellales) from eastern North America
Source: MycoKeys. 2018 Nov 30;(42):35–72. doi: 10.3897/mycokeys.42.27369 (PMC6286385; doi:10.3897/mycokeys.42.27369)
Supplement: XML Treatment for Hydnum subconnatum [file mycokeys.42.27369-treatment14.xml]

<!DOCTYPE tp:taxon-treatment
  PUBLIC "-//TaxonX//DTD Taxonomic Treatment Publishing DTD v0 20100105//EN" "tax-treatment-NSO.dtd">
<tp:taxon-treatment xmlns:tp="http://www.plazi.org/taxpub"><tp:treatment-meta><kwd-group><label>Taxon classification</label><kwd><named-content xmlns:xlink="http://www.w3.org/1999/xlink" content-type="kingdom">Fungi</named-content></kwd><kwd><named-content xmlns:xlink="http://www.w3.org/1999/xlink" content-type="order">Cantharellales</named-content></kwd><kwd><named-content xmlns:xlink="http://www.w3.org/1999/xlink" content-type="family">Hydnaceae</named-content></kwd></kwd-group><mixed-citation publication-type="journal"><person-group><name><surname>Swenie</surname><given-names>Rachel A.</given-names></name><name><surname>Baroni</surname><given-names>Timothy J.</given-names></name><name><surname>Matheny</surname><given-names>P. Brandon</given-names></name></person-group><article-title>Six new species and reports of <italic><tp:taxon-name><tp:taxon-name-part taxon-name-part-type="genus" reg="Hydnum">Hydnum</tp:taxon-name-part></tp:taxon-name></italic> (<tp:taxon-name><tp:taxon-name-part taxon-name-part-type="order">Cantharellales</tp:taxon-name-part></tp:taxon-name>) from eastern North America</article-title><source>MycoKeys</source><day>30</day><month>11</month><year>2018</year><volume>2018</volume><issue>42</issue><fpage>35</fpage><lpage>72</lpage><pub-id pub-id-type="doi">10.3897/mycokeys.42.27369</pub-id></mixed-citation></tp:treatment-meta><tp:nomenclature><tp:taxon-name>
                <tp:taxon-name-part taxon-name-part-type="genus" reg="Hydnum">Hydnum</tp:taxon-name-part>
                <tp:taxon-name-part taxon-name-part-type="species" reg="subconnatum">subconnatum</tp:taxon-name-part>
              </tp:taxon-name><tp:taxon-authority>Swenie &amp; Matheny</tp:taxon-authority><tp:taxon-status xmlns:xlink="http://www.w3.org/1999/xlink" xlink:type="simple">sp. nov.</tp:taxon-status><xref ref-type="fig" rid="F4">Figs 4A</xref><xref ref-type="fig" rid="F5">, 5L</xref></tp:nomenclature><tp:treatment-sec sec-type="diagnosis" id="SECID0EOOCI"><title>Diagnosis.</title><p>Closely related to <italic><tp:taxon-name><tp:taxon-name-part taxon-name-part-type="genus" reg="Hydnum">Hydnum</tp:taxon-name-part><tp:taxon-name-part taxon-name-part-type="species" reg="oregonense">oregonense</tp:taxon-name-part></tp:taxon-name></italic> but differs from it by <abbrev xmlns:xlink="http://www.w3.org/1999/xlink" xlink:title="internal transcribed spacer 2" id="ABBRID0E6OCI" xlink:type="simple">ITS</abbrev> sequence divergence and geographic distribution. <italic><tp:taxon-name><tp:taxon-name-part taxon-name-part-type="genus" reg="Hydnum">Hydnum</tp:taxon-name-part><tp:taxon-name-part taxon-name-part-type="species" reg="subconnatum">subconnatum</tp:taxon-name-part></tp:taxon-name></italic> is known only from the southeastern U.S.</p></tp:treatment-sec><tp:treatment-sec sec-type="material" id="SECID0EOPCI"><title>Type.</title><p>UNITED STATES. North Carolina: Yancey County, Carolina Hemlocks Recreation Area, picnic area (<named-content xmlns:xlink="http://www.w3.org/1999/xlink" content-type="dwc:verbatimCoordinates" xlink:type="simple"><named-content content-type="geo-json" specific-use="{&#34;type&#34;:&#34;Point&#34;,&#34;coordinates&#34;:[-82.204700,35.805700]}" id="NCID0EXPCI" xlink:type="simple">35.8057; -82.2047</named-content></named-content>), on soil growing in fused cluster and singly with <italic><tp:taxon-name><tp:taxon-name-part taxon-name-part-type="genus" reg="Tsuga">Tsuga</tp:taxon-name-part><tp:taxon-name-part taxon-name-part-type="species" reg="carolinensis">carolinensis</tp:taxon-name-part></tp:taxon-name></italic>, <italic><tp:taxon-name><tp:taxon-name-part taxon-name-part-type="genus" reg="Quercus">Quercus</tp:taxon-name-part></tp:taxon-name></italic>, <italic><tp:taxon-name><tp:taxon-name-part taxon-name-part-type="genus" reg="Liriodendron">Liriodendron</tp:taxon-name-part></tp:taxon-name></italic>, 840 m, 29 Sep 2017, R.A. Swenie RAS235 (holotype: TENN 073064).</p></tp:treatment-sec><tp:treatment-sec sec-type="etymology" id="SECID0EVQCI"><title>Etymology.</title><p><italic><tp:taxon-name><tp:taxon-name-part taxon-name-part-type="genus" reg="Hydnum"/><tp:taxon-name-part taxon-name-part-type="species" reg="subconnatum">subconnatum</tp:taxon-name-part></tp:taxon-name></italic> (L.), born together, in reference to the fused stipe bases of multiple basidiomes.</p></tp:treatment-sec><tp:treatment-sec sec-type="description" id="SECID0EFRCI"><title>Description.</title><p>Pileus 10–75 mm wide, more or less round, broadly convex to plane, surface usually dry but sometimes slightly hygrophanous, glabrous, occasionally with shallow cracks or pits in age, sometimes umbilicate or with central depression, peach orange (6C8–6B7) to reddish-brown (“Cinnamon-Rufous”); margin incurved and entire, becoming eroded or split and sometimes wavy in age. Spines 1–8 mm long, shortest near margin, adnate to subdecurrent, white to pale orange (5A4, 6A3). Stipe 15–60 × 5–20(30) mm, central or eccentric, equal or widening to bulbous base, sometimes with up to four basidiomes fused together at base, texture smooth, white to dull tan, bruising orange-brown (6B8–7D7 or “Ochraceous-Buff”). Context fleshy, white to dull cream-brown, staining not observed. Odor mild or slightly sweet. Taste mild.</p><p>Basidiospores 8.5–<italic>8.9</italic>–10 μm × 7.5–<italic>8.5</italic>–9.5(10) μm, <italic>Q</italic>= 1.00–<italic>1.05</italic>–1.14(1.20) (n=34/3), globose to subglobose, smooth, hyaline in KOH. Basidia 48–61 × 8.5–10.5 μm with 3–4 sterigmata. Pileipellis an interwoven cutis, hyphae smooth, cylindrical, thin-walled, mostly 4–6 μm wide. Clamp connections present.</p></tp:treatment-sec><tp:treatment-sec sec-type="distribution" id="SECID0EURCI"><title>Distribution.</title><p>Southeastern U.S. – North Carolina (type), Tennessee, and Georgia.</p></tp:treatment-sec><tp:treatment-sec sec-type="ecology" id="SECID0EZRCI"><title>Ecology.</title><p>In mixed woods with <italic><tp:taxon-name><tp:taxon-name-part taxon-name-part-type="genus" reg="Quercus">Quercus</tp:taxon-name-part></tp:taxon-name></italic>, <italic><tp:taxon-name><tp:taxon-name-part taxon-name-part-type="genus" reg="Pinus">Pinus</tp:taxon-name-part></tp:taxon-name></italic>, <italic><tp:taxon-name><tp:taxon-name-part taxon-name-part-type="genus" reg="Tsuga">Tsuga</tp:taxon-name-part></tp:taxon-name></italic>, <italic><tp:taxon-name><tp:taxon-name-part taxon-name-part-type="genus" reg="Fagus">Fagus</tp:taxon-name-part></tp:taxon-name></italic>, <italic><tp:taxon-name><tp:taxon-name-part taxon-name-part-type="genus" reg="Betula">Betula</tp:taxon-name-part></tp:taxon-name></italic>, <italic><tp:taxon-name><tp:taxon-name-part taxon-name-part-type="genus" reg="Carya">Carya</tp:taxon-name-part></tp:taxon-name></italic>, <italic><tp:taxon-name><tp:taxon-name-part taxon-name-part-type="genus" reg="Liriodendron">Liriodendron</tp:taxon-name-part></tp:taxon-name></italic>. July to December.</p></tp:treatment-sec><tp:treatment-sec sec-type="material" id="SECID0EQTCI"><title>Other specimens examined.</title><p>UNITED STATES. Georgia: Chatham County, Wormsloe Plantation, in duff with <italic><tp:taxon-name><tp:taxon-name-part taxon-name-part-type="genus" reg="Quercus">Quercus</tp:taxon-name-part></tp:taxon-name></italic>, <italic><tp:taxon-name><tp:taxon-name-part taxon-name-part-type="genus" reg="Pinus">Pinus</tp:taxon-name-part></tp:taxon-name></italic>, 8 m, 26 Dec 1976, J.H. Restivo JHR40605 (TENN 040605). White County, Unicoi State Park, Unicoi to Helen Trail, solitary beside trail with <italic><tp:taxon-name><tp:taxon-name-part taxon-name-part-type="genus" reg="Pinus">Pinus</tp:taxon-name-part></tp:taxon-name></italic> and mixed hardwoods, 460 m, 16 Jul 2017, J.E. Uehling RAS165 (TENN 073026). White County, Unicoi State Park, Unicoi to Helen Trail, solitary beside trail with <italic><tp:taxon-name><tp:taxon-name-part taxon-name-part-type="genus" reg="Pinus">Pinus</tp:taxon-name-part></tp:taxon-name></italic> and mixed hardwoods, 460 m, 16 Jul 2017, R.A. Swenie RAS169 (TENN 073048). Tennessee: Great Smoky Mountains National Park, under <italic><tp:taxon-name><tp:taxon-name-part taxon-name-part-type="genus" reg="Pinus">Pinus</tp:taxon-name-part></tp:taxon-name></italic>, <italic><tp:taxon-name><tp:taxon-name-part taxon-name-part-type="genus" reg="Tsuga">Tsuga</tp:taxon-name-part></tp:taxon-name></italic>, <italic><tp:taxon-name><tp:taxon-name-part taxon-name-part-type="genus" reg="Quercus">Quercus</tp:taxon-name-part></tp:taxon-name></italic>, <italic><tp:taxon-name><tp:taxon-name-part taxon-name-part-type="genus" reg="Acer">Acer</tp:taxon-name-part></tp:taxon-name></italic>, Meig’s Creek Trail, 580 m, 30 Sep 2004, E.B. Lickey TFB12311 (TENN 060359). Great Smoky Mountains National Park, Cades Cove, scattered in mixed forest with <italic><tp:taxon-name><tp:taxon-name-part taxon-name-part-type="genus" reg="Fagus">Fagus</tp:taxon-name-part></tp:taxon-name></italic>, <italic><tp:taxon-name><tp:taxon-name-part taxon-name-part-type="genus" reg="Quercus">Quercus</tp:taxon-name-part></tp:taxon-name></italic>, <italic><tp:taxon-name><tp:taxon-name-part taxon-name-part-type="genus" reg="Carya">Carya</tp:taxon-name-part></tp:taxon-name></italic>, <italic><tp:taxon-name><tp:taxon-name-part taxon-name-part-type="genus" reg="Pinus">Pinus</tp:taxon-name-part></tp:taxon-name></italic>, 520 m, 23 Nov 2013, R.A. Walter RAW18 (TENN 073005). Great Smoky Mountains National Park, Schoolhouse Gap Trail, scattered beneath <italic><tp:taxon-name><tp:taxon-name-part taxon-name-part-type="genus" reg="Pinus">Pinus</tp:taxon-name-part></tp:taxon-name></italic>, <italic><tp:taxon-name><tp:taxon-name-part taxon-name-part-type="genus" reg="Tsuga">Tsuga</tp:taxon-name-part></tp:taxon-name></italic>, <italic><tp:taxon-name><tp:taxon-name-part taxon-name-part-type="genus" reg="Quercus">Quercus</tp:taxon-name-part></tp:taxon-name></italic>, <italic><tp:taxon-name><tp:taxon-name-part taxon-name-part-type="genus" reg="Betula">Betula</tp:taxon-name-part></tp:taxon-name></italic>, 550 m, 26 Oct 2013, K.E. Rewcastle KER016 (TENN 073006). Great Smoky Mountains National Park, trail to Look Rock fire tower, some caespitose and forming a ring among <italic><tp:taxon-name><tp:taxon-name-part taxon-name-part-type="genus" reg="Quercus">Quercus</tp:taxon-name-part></tp:taxon-name></italic> litter on trail, 800 m, 17 Nov 2009, E.E. Austin EEA171109-1 (073744). Great Smoky Mountains National Park, Trillium Gap Trail, 9 Jul 2017, B.P. Looney BPL931 (TENN 073028). Big Ridge State Park, Ghost House Loop Trail, scattered to caespitose under <italic><tp:taxon-name><tp:taxon-name-part taxon-name-part-type="genus" reg="Quercus">Quercus</tp:taxon-name-part></tp:taxon-name></italic>, <italic><tp:taxon-name><tp:taxon-name-part taxon-name-part-type="genus" reg="Fagus">Fagus</tp:taxon-name-part></tp:taxon-name></italic>, <italic><tp:taxon-name><tp:taxon-name-part taxon-name-part-type="genus" reg="Carya">Carya</tp:taxon-name-part></tp:taxon-name></italic>, <italic><tp:taxon-name><tp:taxon-name-part taxon-name-part-type="genus" reg="Pinus">Pinus</tp:taxon-name-part><tp:taxon-name-part taxon-name-part-type="species" reg="virginiana">virginiana</tp:taxon-name-part></tp:taxon-name></italic>, 320 m, 9 Nov 2015, R.A. Swenie RAS053 (TENN 070846).</p></tp:treatment-sec><tp:treatment-sec sec-type="discussion" id="SECID0ENYCI"><title>Discussion.</title><p><italic><tp:taxon-name><tp:taxon-name-part taxon-name-part-type="genus" reg="Hydnum">Hydnum</tp:taxon-name-part><tp:taxon-name-part taxon-name-part-type="species" reg="subconnatum">subconnatum</tp:taxon-name-part></tp:taxon-name></italic> is known from the southeastern U.S. in a range of low elevation mixed forests such as oak-pine or hemlock-pine mixed with oak and beech. All known specimens are reported under 1000 m elevation. Basidiomes can occur in caespitose clusters with the stipe bases and two or more pilei fused together. The pileus coloration is highly variable, however, ranging from deep orange to pale peach and fading to tan towards the margin, making this a difficult species to distinguish at a glance. <italic><tp:taxon-name><tp:taxon-name-part taxon-name-part-type="genus" reg="Hydnum">Hydnum</tp:taxon-name-part><tp:taxon-name-part taxon-name-part-type="species" reg="caespitosum">caespitosum</tp:taxon-name-part></tp:taxon-name></italic> Banning ex Peck (non <italic><tp:taxon-name><tp:taxon-name-part taxon-name-part-type="genus" reg="Hydnum">H.</tp:taxon-name-part><tp:taxon-name-part taxon-name-part-type="species" reg="caespitosum">caespitosum</tp:taxon-name-part></tp:taxon-name></italic> Valenti), described from Maryland, occurs “at roots of trees and near old stumps” and is much paler in coloration, depicted by Banning in her painting as a yellowish species. Furthermore, our examination of the holotype of <italic><tp:taxon-name><tp:taxon-name-part taxon-name-part-type="genus" reg="Hydnum">H.</tp:taxon-name-part><tp:taxon-name-part taxon-name-part-type="species" reg="caespitosum">caespitosum</tp:taxon-name-part></tp:taxon-name></italic> revealed that basidiospores are much smaller in that species than in <italic><tp:taxon-name><tp:taxon-name-part taxon-name-part-type="genus" reg="Hydnum">Hydnum</tp:taxon-name-part><tp:taxon-name-part taxon-name-part-type="species" reg="subconnatum">subconnatum</tp:taxon-name-part></tp:taxon-name></italic>. The new name <italic><tp:taxon-name><tp:taxon-name-part taxon-name-part-type="genus" reg="Hydnum">H.</tp:taxon-name-part><tp:taxon-name-part taxon-name-part-type="species" reg="geminum">geminum</tp:taxon-name-part></tp:taxon-name></italic> is proposed below for <italic><tp:taxon-name><tp:taxon-name-part taxon-name-part-type="genus" reg="Hydnum">H.</tp:taxon-name-part><tp:taxon-name-part taxon-name-part-type="species" reg="caespitosum">caespitosum</tp:taxon-name-part></tp:taxon-name></italic> Banning ex Peck.</p><p>Specimens of <italic><tp:taxon-name><tp:taxon-name-part taxon-name-part-type="genus" reg="Hydnum">H.</tp:taxon-name-part><tp:taxon-name-part taxon-name-part-type="species" reg="subconnatum">subconnatum</tp:taxon-name-part></tp:taxon-name></italic> form a monophyletic group with support values &lt;70% (<abbrev xmlns:xlink="http://www.w3.org/1999/xlink" xlink:title="Maximum Likelihood" id="ABBRID0EN2CI" xlink:type="simple">ML</abbrev>) and &lt;0.95 (<abbrev xmlns:xlink="http://www.w3.org/1999/xlink" xlink:title="Bayesian inference" id="ABBRID0ER2CI" xlink:type="simple">BI</abbrev>). <abbrev xmlns:xlink="http://www.w3.org/1999/xlink" xlink:title="internal transcribed spacer 2" id="ABBRID0EV2CI" xlink:type="simple">ITS</abbrev> sequence variation is relatively low (&lt;1%) among sampled specimens of <italic><tp:taxon-name><tp:taxon-name-part taxon-name-part-type="genus" reg="Hydnum">H.</tp:taxon-name-part><tp:taxon-name-part taxon-name-part-type="species" reg="subconnatum">subconnatum</tp:taxon-name-part></tp:taxon-name></italic>, but the clade is highly dissimilar (8% sequence divergence) from Mexican taxa (Genbank <ext-link xmlns:xlink="http://www.w3.org/1999/xlink" ext-link-type="gen" xlink:href="KR135344" xlink:type="simple">KR135344</ext-link>-<ext-link xmlns:xlink="http://www.w3.org/1999/xlink" ext-link-type="gen" xlink:href="KR135345" xlink:type="simple">KR135345</ext-link>) that form a well-supported sister lineage.</p></tp:treatment-sec><tp:treatment-sec><!--Section generated to contain objects referenced in tp:taxon-treatment.--><fig id="F4" position="float" orientation="portrait"><label>Figure 4.</label><caption><p>Basidiomes of <italic><tp:taxon-name><tp:taxon-name-part taxon-name-part-type="genus" reg="Hydnum">Hydnum</tp:taxon-name-part></tp:taxon-name></italic> species. <bold>A, B</bold><italic><tp:taxon-name><tp:taxon-name-part taxon-name-part-type="genus" reg="Hydnum">H.</tp:taxon-name-part><tp:taxon-name-part taxon-name-part-type="species" reg="subolympicum">subolympicum</tp:taxon-name-part></tp:taxon-name></italic> RAS029 (TENN 070845, photo R.A. Swenie) <bold>C</bold><italic><tp:taxon-name><tp:taxon-name-part taxon-name-part-type="genus" reg="Hydnum">H.</tp:taxon-name-part><tp:taxon-name-part taxon-name-part-type="species" reg="vagabundum">vagabundum</tp:taxon-name-part></tp:taxon-name></italic> CLO4985 (CSU 01477, holotype, photo C.L. Ovrebo) <bold>D</bold><italic><tp:taxon-name><tp:taxon-name-part taxon-name-part-type="genus" reg="Hydnum">H.</tp:taxon-name-part><tp:taxon-name-part taxon-name-part-type="species" reg="vagabundum">vagabundum</tp:taxon-name-part></tp:taxon-name></italic> 10782TJB (CORT 014461, photo T. J. Baroni) <bold>E</bold><italic><tp:taxon-name><tp:taxon-name-part taxon-name-part-type="genus" reg="Hydnum">H.</tp:taxon-name-part><tp:taxon-name-part taxon-name-part-type="species" reg="ferruginescens">ferruginescens</tp:taxon-name-part></tp:taxon-name></italic> MH16005 (TENN 073549, holotype, photo M. Hopping) <bold>F</bold><italic><tp:taxon-name><tp:taxon-name-part taxon-name-part-type="genus" reg="Hydnum">H.</tp:taxon-name-part><tp:taxon-name-part taxon-name-part-type="species" reg="ferruginescens">ferruginescens</tp:taxon-name-part></tp:taxon-name></italic> RAS229 (TENN 073061, photo R.A. Swenie) <bold>G, H</bold><italic><tp:taxon-name><tp:taxon-name-part taxon-name-part-type="genus" reg="Hydnum">H.</tp:taxon-name-part><tp:taxon-name-part taxon-name-part-type="species" reg="aerostatisporum">aerostatisporum</tp:taxon-name-part></tp:taxon-name></italic> RAS071 (TENN 073001, photo R.A. Swenie). Scale bar: 20 mm.</p></caption><graphic xmlns:xlink="http://www.w3.org/1999/xlink" xlink:href="mycokeys-42-035-g004.jpg" position="float" orientation="portrait" xlink:type="simple" id="oo_246529.jpg"/></fig><fig id="F5" position="float" orientation="portrait"><label>Figure 5.</label><caption><p>Basidiomes of <italic><tp:taxon-name><tp:taxon-name-part taxon-name-part-type="genus" reg="Hydnum">Hydnum</tp:taxon-name-part></tp:taxon-name></italic> species. <bold>A</bold><italic><tp:taxon-name><tp:taxon-name-part taxon-name-part-type="genus" reg="Hydnum">H.</tp:taxon-name-part><tp:taxon-name-part taxon-name-part-type="species" reg="canadense">canadense</tp:taxon-name-part></tp:taxon-name></italic> RAS100 (TENN 073010, photo R.A. Swenie) <bold>B</bold><italic><tp:taxon-name><tp:taxon-name-part taxon-name-part-type="genus" reg="Hydnum">H.</tp:taxon-name-part><tp:taxon-name-part taxon-name-part-type="species" reg="mulsicolor">mulsicolor</tp:taxon-name-part></tp:taxon-name></italic> RAS023 (TENN 070321, photo R.A. Swenie) <bold>C</bold><italic><tp:taxon-name><tp:taxon-name-part taxon-name-part-type="genus" reg="Hydnum">H.</tp:taxon-name-part><tp:taxon-name-part taxon-name-part-type="species" reg="subconnatum">subconnatum</tp:taxon-name-part></tp:taxon-name></italic> RAS235 (TENN 073064, holotype, photo R.A. Swenie) <bold>D</bold><italic><tp:taxon-name><tp:taxon-name-part taxon-name-part-type="genus" reg="Hydnum">H.</tp:taxon-name-part><tp:taxon-name-part taxon-name-part-type="species" reg="subconnatum">subconnatum</tp:taxon-name-part></tp:taxon-name></italic> RAS169 (TENN 073048, photo R.A. Swenie) <bold>E</bold><italic><tp:taxon-name><tp:taxon-name-part taxon-name-part-type="genus" reg="Hydnum">H.</tp:taxon-name-part><tp:taxon-name-part taxon-name-part-type="species" reg="cuspidatum">cuspidatum</tp:taxon-name-part></tp:taxon-name></italic> RAS246 (TENN 073086, holotype, photo R.A. Swenie) <bold>F</bold><italic><tp:taxon-name><tp:taxon-name-part taxon-name-part-type="genus" reg="Hydnum">H.</tp:taxon-name-part><tp:taxon-name-part taxon-name-part-type="species" reg="cuspidatum">cuspidatum</tp:taxon-name-part></tp:taxon-name></italic> RAS150 (TENN 073037, photo R.A. Swenie) <bold>G</bold><italic><tp:taxon-name><tp:taxon-name-part taxon-name-part-type="genus" reg="Hydnum">H.</tp:taxon-name-part><tp:taxon-name-part taxon-name-part-type="species" reg="umbilicatum">umbilicatum</tp:taxon-name-part></tp:taxon-name></italic> 10651TJB (CORT 012241, epitype, photo T.J. Baroni) <bold>H</bold><italic><tp:taxon-name><tp:taxon-name-part taxon-name-part-type="genus" reg="Hydnum">H.</tp:taxon-name-part><tp:taxon-name-part taxon-name-part-type="species" reg="umbilicatum">umbilicatum</tp:taxon-name-part></tp:taxon-name></italic> RAS101 (TENN 073011, photo R.A. Swenie). Scale bar: 20 mm.</p></caption><graphic xmlns:xlink="http://www.w3.org/1999/xlink" xlink:href="mycokeys-42-035-g005.jpg" position="float" orientation="portrait" xlink:type="simple" id="oo_246530.jpg"/></fig></tp:treatment-sec></tp:taxon-treatment>
