# Supplementary material for: Six new species and reports of Hydnum (Cantharellales) from eastern North America
Source: MycoKeys. 2018 Nov 30;(42):35–72. doi: 10.3897/mycokeys.42.27369 (PMC6286385; doi:10.3897/mycokeys.42.27369)
Supplement: XML Treatment for Hydnum cuspidatum [file mycokeys.42.27369-treatment15.xml]

<!DOCTYPE tp:taxon-treatment
  PUBLIC "-//TaxonX//DTD Taxonomic Treatment Publishing DTD v0 20100105//EN" "tax-treatment-NSO.dtd">
<tp:taxon-treatment xmlns:tp="http://www.plazi.org/taxpub"><tp:treatment-meta><kwd-group><label>Taxon classification</label><kwd><named-content xmlns:xlink="http://www.w3.org/1999/xlink" content-type="kingdom">Fungi</named-content></kwd><kwd><named-content xmlns:xlink="http://www.w3.org/1999/xlink" content-type="order">Cantharellales</named-content></kwd><kwd><named-content xmlns:xlink="http://www.w3.org/1999/xlink" content-type="family">Hydnaceae</named-content></kwd></kwd-group><mixed-citation publication-type="journal"><person-group><name><surname>Swenie</surname><given-names>Rachel A.</given-names></name><name><surname>Baroni</surname><given-names>Timothy J.</given-names></name><name><surname>Matheny</surname><given-names>P. Brandon</given-names></name></person-group><article-title>Six new species and reports of <italic><tp:taxon-name><tp:taxon-name-part taxon-name-part-type="genus" reg="Hydnum">Hydnum</tp:taxon-name-part></tp:taxon-name></italic> (<tp:taxon-name><tp:taxon-name-part taxon-name-part-type="order">Cantharellales</tp:taxon-name-part></tp:taxon-name>) from eastern North America</article-title><source>MycoKeys</source><day>30</day><month>11</month><year>2018</year><volume>2018</volume><issue>42</issue><fpage>35</fpage><lpage>72</lpage><pub-id pub-id-type="doi">10.3897/mycokeys.42.27369</pub-id></mixed-citation></tp:treatment-meta><tp:nomenclature><tp:taxon-name>
                <tp:taxon-name-part taxon-name-part-type="genus" reg="Hydnum">Hydnum</tp:taxon-name-part>
                <tp:taxon-name-part taxon-name-part-type="species" reg="cuspidatum">cuspidatum</tp:taxon-name-part>
              </tp:taxon-name><tp:taxon-authority>Swenie &amp; Matheny</tp:taxon-authority><tp:taxon-status xmlns:xlink="http://www.w3.org/1999/xlink" xlink:type="simple">sp. nov.</tp:taxon-status><xref ref-type="fig" rid="F4">Figs 4B</xref><xref ref-type="fig" rid="F5">, 5M</xref></tp:nomenclature><tp:treatment-sec sec-type="diagnosis" id="SECID0EC5CI"><title>Diagnosis.</title><p>Closely related to <italic><tp:taxon-name><tp:taxon-name-part taxon-name-part-type="genus" reg="Hydnum">Hydnum</tp:taxon-name-part><tp:taxon-name-part taxon-name-part-type="species" reg="umbilicatum">umbilicatum</tp:taxon-name-part></tp:taxon-name></italic> but differs from it by <abbrev xmlns:xlink="http://www.w3.org/1999/xlink" xlink:title="internal transcribed spacer 2" id="ABBRID0ET5CI" xlink:type="simple">ITS</abbrev> sequence divergence as well as more elliptic basidiospores. Known so far in the southeastern and upper midwest United States. Differs from <italic><tp:taxon-name><tp:taxon-name-part taxon-name-part-type="genus" reg="Hydnum">H.</tp:taxon-name-part><tp:taxon-name-part taxon-name-part-type="species" reg="aerostatisporum">aerostatisporum</tp:taxon-name-part></tp:taxon-name></italic> by the smaller basidiomes and slightly larger basidiospores.</p></tp:treatment-sec><tp:treatment-sec sec-type="material" id="SECID0EC6CI"><title>Type.</title><p>UNITED STATES. Tennessee: Big South Fork National River &amp; Recreation Area, John Litton Farm Trail (<named-content xmlns:xlink="http://www.w3.org/1999/xlink" content-type="dwc:verbatimCoordinates" xlink:type="simple"><named-content content-type="geo-json" specific-use="{&#34;type&#34;:&#34;Point&#34;,&#34;coordinates&#34;:[-84.670000,36.496000]}" id="NCID0EL6CI" xlink:type="simple">36.4960; -84.6700</named-content></named-content>), on soil with <italic><tp:taxon-name><tp:taxon-name-part taxon-name-part-type="genus" reg="Quercus">Quercus</tp:taxon-name-part></tp:taxon-name></italic>, <italic><tp:taxon-name><tp:taxon-name-part taxon-name-part-type="genus" reg="Tsuga">Tsuga</tp:taxon-name-part></tp:taxon-name></italic>, <italic><tp:taxon-name><tp:taxon-name-part taxon-name-part-type="genus" reg="Pinus">Pinus</tp:taxon-name-part></tp:taxon-name></italic>, 425 m, 29 Oct 2017, R.A. Swenie RAS246 (holotype: TENN 073068).</p></tp:treatment-sec><tp:treatment-sec sec-type="etymology" id="SECID0EFADI"><title>Etymology.</title><p><italic><tp:taxon-name><tp:taxon-name-part taxon-name-part-type="genus" reg="Hydnum"/><tp:taxon-name-part taxon-name-part-type="species" reg="cuspidatum">cuspidatum</tp:taxon-name-part></tp:taxon-name></italic> (L.), tapering to a fine, sharp point, in reference to the spines.</p></tp:treatment-sec><tp:treatment-sec sec-type="description" id="SECID0EVADI"><title>Description.</title><p>Pileus (11)15–50 mm wide, round to oval or irregular and reniform, convex when young, becoming plane or depressed, margin incurved and entire, becoming irregularly wavy or degraded; surface glabrous, sometimes floccose-scaly or scabrous near the umbilicus, dull orange to deep orange-brown (5A6–6B7–6D8, “Tawny” to “Mikado Brown”), olive-brown with KOH, at times faded in color towards the margin. Spines 1–8 mm long, shorter near the margin, adnate, pale buff, cream-orange, or tan-orange (7.5YR 8/4–8/6 or 5A3–A5). Stipe 15–50 × 3–10(12) mm, central or eccentric, equal or enlarged towards base, sometimes curved, texture smooth, buff to peach-brown (5A2–A3 to 5B6–C6), sometimes with hazy thin white patches especially towards apex, staining only very slightly light brown (10YR 7/4–7/6 or 5A–B7); cottony white basal mycelium often present. Context often hollow, flesh white to cream. Odor not distinctive or sweet and fruity. Taste not distinctive.</p><p>Basidiospores (7)7.5–<italic>8.5</italic>–9.5(10.0) μm × 6–<italic>7.2</italic>–8.5 μm, <italic>Q</italic>=1.01–<italic>1.18</italic>–1.38(1.52) (n=99/6), subglobose to irregularly rounded-elliptic, smooth, thin-walled, hyaline in KOH. Basidia 39–56 × 7–9 μm with 3–4 sterigmata. Pileipellis an interwoven cutis, hyphae smooth, cylindrical, thin-walled, mostly 4–7 μm wide. Clamp connections present.</p></tp:treatment-sec><tp:treatment-sec sec-type="distribution" id="SECID0EEBDI"><title>Distribution.</title><p>Eastern U.S. – Michigan (<ext-link xmlns:xlink="http://www.w3.org/1999/xlink" ext-link-type="gen" xlink:href="KU612606" xlink:type="simple">KU612606</ext-link>, <ext-link xmlns:xlink="http://www.w3.org/1999/xlink" ext-link-type="gen" xlink:href="MG162266" xlink:type="simple">MG162266</ext-link>), North Carolina, Tennessee (type), and Georgia.</p></tp:treatment-sec><tp:treatment-sec sec-type="ecology" id="SECID0EUBDI"><title>Ecology.</title><p>In deciduous or mixed woods with <italic><tp:taxon-name><tp:taxon-name-part taxon-name-part-type="genus" reg="Quercus">Quercus</tp:taxon-name-part></tp:taxon-name></italic>, <italic><tp:taxon-name><tp:taxon-name-part taxon-name-part-type="genus" reg="Pinus">Pinus</tp:taxon-name-part></tp:taxon-name></italic>, <italic><tp:taxon-name><tp:taxon-name-part taxon-name-part-type="genus" reg="Tsuga">Tsuga</tp:taxon-name-part></tp:taxon-name>, <tp:taxon-name><tp:taxon-name-part taxon-name-part-type="genus" reg="Fagus">Fagus</tp:taxon-name-part></tp:taxon-name>, <tp:taxon-name><tp:taxon-name-part taxon-name-part-type="genus" reg="Betula">Betula</tp:taxon-name-part></tp:taxon-name>, <tp:taxon-name><tp:taxon-name-part taxon-name-part-type="genus" reg="Carya">Carya</tp:taxon-name-part></tp:taxon-name>, <tp:taxon-name><tp:taxon-name-part taxon-name-part-type="genus" reg="Carpinus">Carpinus</tp:taxon-name-part></tp:taxon-name>, <tp:taxon-name><tp:taxon-name-part taxon-name-part-type="genus" reg="Picea">Picea</tp:taxon-name-part></tp:taxon-name></italic>. June to October.</p></tp:treatment-sec><tp:treatment-sec sec-type="material" id="SECID0ENDDI"><title>Other specimens examined.</title><p>UNITED STATES. Georgia: White County, Unicoi State Park, Unicoi to Helen Trail, solitary with <italic><tp:taxon-name><tp:taxon-name-part taxon-name-part-type="genus" reg="Pinus">Pinus</tp:taxon-name-part></tp:taxon-name></italic> and mixed hardwoods, 460 m, 16 Jul 2017, R.A. Swenie RAS167 (TENN 073046). North Carolina: Blue Ridge Parkway near Little Switzerland, deciduous woodlot with <italic><tp:taxon-name><tp:taxon-name-part taxon-name-part-type="genus" reg="Quercus">Quercus</tp:taxon-name-part></tp:taxon-name></italic> and <italic><tp:taxon-name><tp:taxon-name-part taxon-name-part-type="genus" reg="Rhododendron">Rhododendron</tp:taxon-name-part><tp:taxon-name-part taxon-name-part-type="species" reg="maximum">maximum</tp:taxon-name-part></tp:taxon-name></italic>, 1050 m, 19 Aug 2016, H. Hopping RAS106 (TENN 073016). McDowell County, Armstrong Creek, mixed woods, 450 m, 19 Aug 2016, J. Roberts RAS098 (TENN 073008). Great Smoky Mountains National Park, Big Creek Campground, under <italic><tp:taxon-name><tp:taxon-name-part taxon-name-part-type="genus" reg="Tsuga">Tsuga</tp:taxon-name-part></tp:taxon-name></italic>, <italic><tp:taxon-name><tp:taxon-name-part taxon-name-part-type="genus" reg="Carpinus">Carpinus</tp:taxon-name-part></tp:taxon-name></italic>, <italic><tp:taxon-name><tp:taxon-name-part taxon-name-part-type="genus" reg="Betula">Betula</tp:taxon-name-part></tp:taxon-name></italic>, <italic><tp:taxon-name><tp:taxon-name-part taxon-name-part-type="genus" reg="Fagus">Fagus</tp:taxon-name-part></tp:taxon-name></italic>, <italic><tp:taxon-name><tp:taxon-name-part taxon-name-part-type="genus" reg="Quercus">Quercus</tp:taxon-name-part></tp:taxon-name></italic>, 525 m, 29 Jul 2017, B.P. Looney BPL989 (TENN 073033). Great Smoky Mountains National Park, Cataloochee Divide Trail, solitary with <italic><tp:taxon-name><tp:taxon-name-part taxon-name-part-type="genus" reg="Quercus">Quercus</tp:taxon-name-part></tp:taxon-name></italic>, <italic><tp:taxon-name><tp:taxon-name-part taxon-name-part-type="genus" reg="Betula">Betula</tp:taxon-name-part></tp:taxon-name></italic>, <italic><tp:taxon-name><tp:taxon-name-part taxon-name-part-type="genus" reg="Tsuga">Tsuga</tp:taxon-name-part></tp:taxon-name></italic>, 1525 m, 9 Sep 2017, RAS218 (TENN 073059). Great Smoky Mountains National Park, Balsam Mountain Road, 1525 m, 15 Aug 2005, E.B. Lickey TFB12725 (TENN 073033). Great Smoky Mountains National Park, Heintooga Round Bottom Road, scattered on embankment with <italic><tp:taxon-name><tp:taxon-name-part taxon-name-part-type="genus" reg="Betula">Betula</tp:taxon-name-part></tp:taxon-name></italic>, <italic><tp:taxon-name><tp:taxon-name-part taxon-name-part-type="genus" reg="Picea">Picea</tp:taxon-name-part></tp:taxon-name></italic>, 1525 m, 17 Aug 2017, R.A. Swenie RAS205 (TENN 073056). Tennessee: Great Smoky Mountains National Park, Tremont, Buckeye Trail, with <italic><tp:taxon-name><tp:taxon-name-part taxon-name-part-type="genus" reg="Tsuga">Tsuga</tp:taxon-name-part></tp:taxon-name></italic>, <italic><tp:taxon-name><tp:taxon-name-part taxon-name-part-type="genus" reg="Betula">Betula</tp:taxon-name-part></tp:taxon-name></italic>, 490 m, 23 Jun 2017, R.A. Swenie RAS151 (TENN 073038). Great Smoky Mountains National Park, Schoolhouse Gap Trail, scattered on embankment with <italic><tp:taxon-name><tp:taxon-name-part taxon-name-part-type="genus" reg="Quercus">Quercus</tp:taxon-name-part></tp:taxon-name></italic>, <italic><tp:taxon-name><tp:taxon-name-part taxon-name-part-type="genus" reg="Betula">Betula</tp:taxon-name-part></tp:taxon-name></italic>, <italic><tp:taxon-name><tp:taxon-name-part taxon-name-part-type="genus" reg="Pinus">Pinus</tp:taxon-name-part></tp:taxon-name></italic>, 550 m, 18 Jul 2017, R.A. Swenie RAS160 (TENN 073043). Anderson County, Oak Ridge, UT Arboretum, on soil in forest with <italic><tp:taxon-name><tp:taxon-name-part taxon-name-part-type="genus" reg="Quercus">Quercus</tp:taxon-name-part></tp:taxon-name></italic>, <italic><tp:taxon-name><tp:taxon-name-part taxon-name-part-type="genus" reg="Carya">Carya</tp:taxon-name-part></tp:taxon-name></italic>, 300 m, 26 Oct 2009, J. Heggan JRH102609-3 (TENN 071998).</p></tp:treatment-sec><tp:treatment-sec sec-type="discussion" id="SECID0EDIDI"><title>Discussion.</title><p><italic><tp:taxon-name><tp:taxon-name-part taxon-name-part-type="genus" reg="Hydnum">Hydnum</tp:taxon-name-part><tp:taxon-name-part taxon-name-part-type="species" reg="cuspidatum">cuspidatum</tp:taxon-name-part></tp:taxon-name></italic> is closely related to <italic><tp:taxon-name><tp:taxon-name-part taxon-name-part-type="genus" reg="Hydnum">H.</tp:taxon-name-part><tp:taxon-name-part taxon-name-part-type="species" reg="umbilicatum">umbilicatum</tp:taxon-name-part></tp:taxon-name></italic> and is difficult to distinguish by morphology alone. As in <italic><tp:taxon-name><tp:taxon-name-part taxon-name-part-type="genus" reg="Hydnum">H.</tp:taxon-name-part><tp:taxon-name-part taxon-name-part-type="species" reg="umbilicatum">umbilicatum</tp:taxon-name-part></tp:taxon-name></italic>, there is high variability in basidiome stature and color. The basidiospores of <italic><tp:taxon-name><tp:taxon-name-part taxon-name-part-type="genus" reg="Hydnum">H.</tp:taxon-name-part><tp:taxon-name-part taxon-name-part-type="species" reg="cuspidatum">cuspidatum</tp:taxon-name-part></tp:taxon-name></italic> have a slightly higher <italic>Q</italic> value on average (1.18) than <italic><tp:taxon-name><tp:taxon-name-part taxon-name-part-type="genus" reg="Hydnum">H.</tp:taxon-name-part><tp:taxon-name-part taxon-name-part-type="species" reg="umbilicatum">umbilicatum</tp:taxon-name-part></tp:taxon-name></italic> (1.06), otherwise phylogenetic analysis of <abbrev xmlns:xlink="http://www.w3.org/1999/xlink" xlink:title="internal transcribed spacer 2" id="ABBRID0ECKDI" xlink:type="simple">ITS</abbrev> data is needed to distinguish the two species reliably. <italic><tp:taxon-name><tp:taxon-name-part taxon-name-part-type="genus" reg="Hydnum">Hydnum</tp:taxon-name-part><tp:taxon-name-part taxon-name-part-type="species" reg="cuspidatum">cuspidatum</tp:taxon-name-part></tp:taxon-name></italic> occurs in deciduous or mixed forests in the midwest and southeastern U.S., where it can co-occur with <italic><tp:taxon-name><tp:taxon-name-part taxon-name-part-type="genus" reg="Hydnum">H.</tp:taxon-name-part><tp:taxon-name-part taxon-name-part-type="species" reg="umbilicatum">umbilicatum</tp:taxon-name-part></tp:taxon-name></italic>.</p><p>The <abbrev xmlns:xlink="http://www.w3.org/1999/xlink" xlink:title="internal transcribed spacer 2" id="ABBRID0E5KDI" xlink:type="simple">ITS</abbrev> sequences of <italic><tp:taxon-name><tp:taxon-name-part taxon-name-part-type="genus" reg="Hydnum">H.</tp:taxon-name-part><tp:taxon-name-part taxon-name-part-type="species" reg="cuspidatum">cuspidatum</tp:taxon-name-part></tp:taxon-name></italic> have relatively high intraspecific variation (up to 3%) compared to other North American <italic><tp:taxon-name><tp:taxon-name-part taxon-name-part-type="genus" reg="Hydnum">Hydnum</tp:taxon-name-part></tp:taxon-name></italic> species. The lack of distinguishing morphological or ecological features deters further differentiation into separate taxa at this time.</p></tp:treatment-sec><tp:treatment-sec><!--Section generated to contain objects referenced in tp:taxon-treatment.--><fig id="F4" position="float" orientation="portrait"><label>Figure 4.</label><caption><p>Basidiomes of <italic><tp:taxon-name><tp:taxon-name-part taxon-name-part-type="genus" reg="Hydnum">Hydnum</tp:taxon-name-part></tp:taxon-name></italic> species. <bold>A, B</bold><italic><tp:taxon-name><tp:taxon-name-part taxon-name-part-type="genus" reg="Hydnum">H.</tp:taxon-name-part><tp:taxon-name-part taxon-name-part-type="species" reg="subolympicum">subolympicum</tp:taxon-name-part></tp:taxon-name></italic> RAS029 (TENN 070845, photo R.A. Swenie) <bold>C</bold><italic><tp:taxon-name><tp:taxon-name-part taxon-name-part-type="genus" reg="Hydnum">H.</tp:taxon-name-part><tp:taxon-name-part taxon-name-part-type="species" reg="vagabundum">vagabundum</tp:taxon-name-part></tp:taxon-name></italic> CLO4985 (CSU 01477, holotype, photo C.L. Ovrebo) <bold>D</bold><italic><tp:taxon-name><tp:taxon-name-part taxon-name-part-type="genus" reg="Hydnum">H.</tp:taxon-name-part><tp:taxon-name-part taxon-name-part-type="species" reg="vagabundum">vagabundum</tp:taxon-name-part></tp:taxon-name></italic> 10782TJB (CORT 014461, photo T. J. Baroni) <bold>E</bold><italic><tp:taxon-name><tp:taxon-name-part taxon-name-part-type="genus" reg="Hydnum">H.</tp:taxon-name-part><tp:taxon-name-part taxon-name-part-type="species" reg="ferruginescens">ferruginescens</tp:taxon-name-part></tp:taxon-name></italic> MH16005 (TENN 073549, holotype, photo M. Hopping) <bold>F</bold><italic><tp:taxon-name><tp:taxon-name-part taxon-name-part-type="genus" reg="Hydnum">H.</tp:taxon-name-part><tp:taxon-name-part taxon-name-part-type="species" reg="ferruginescens">ferruginescens</tp:taxon-name-part></tp:taxon-name></italic> RAS229 (TENN 073061, photo R.A. Swenie) <bold>G, H</bold><italic><tp:taxon-name><tp:taxon-name-part taxon-name-part-type="genus" reg="Hydnum">H.</tp:taxon-name-part><tp:taxon-name-part taxon-name-part-type="species" reg="aerostatisporum">aerostatisporum</tp:taxon-name-part></tp:taxon-name></italic> RAS071 (TENN 073001, photo R.A. Swenie). Scale bar: 20 mm.</p></caption><graphic xmlns:xlink="http://www.w3.org/1999/xlink" xlink:href="mycokeys-42-035-g004.jpg" position="float" orientation="portrait" xlink:type="simple" id="oo_246529.jpg"/></fig><fig id="F5" position="float" orientation="portrait"><label>Figure 5.</label><caption><p>Basidiomes of <italic><tp:taxon-name><tp:taxon-name-part taxon-name-part-type="genus" reg="Hydnum">Hydnum</tp:taxon-name-part></tp:taxon-name></italic> species. <bold>A</bold><italic><tp:taxon-name><tp:taxon-name-part taxon-name-part-type="genus" reg="Hydnum">H.</tp:taxon-name-part><tp:taxon-name-part taxon-name-part-type="species" reg="canadense">canadense</tp:taxon-name-part></tp:taxon-name></italic> RAS100 (TENN 073010, photo R.A. Swenie) <bold>B</bold><italic><tp:taxon-name><tp:taxon-name-part taxon-name-part-type="genus" reg="Hydnum">H.</tp:taxon-name-part><tp:taxon-name-part taxon-name-part-type="species" reg="mulsicolor">mulsicolor</tp:taxon-name-part></tp:taxon-name></italic> RAS023 (TENN 070321, photo R.A. Swenie) <bold>C</bold><italic><tp:taxon-name><tp:taxon-name-part taxon-name-part-type="genus" reg="Hydnum">H.</tp:taxon-name-part><tp:taxon-name-part taxon-name-part-type="species" reg="subconnatum">subconnatum</tp:taxon-name-part></tp:taxon-name></italic> RAS235 (TENN 073064, holotype, photo R.A. Swenie) <bold>D</bold><italic><tp:taxon-name><tp:taxon-name-part taxon-name-part-type="genus" reg="Hydnum">H.</tp:taxon-name-part><tp:taxon-name-part taxon-name-part-type="species" reg="subconnatum">subconnatum</tp:taxon-name-part></tp:taxon-name></italic> RAS169 (TENN 073048, photo R.A. Swenie) <bold>E</bold><italic><tp:taxon-name><tp:taxon-name-part taxon-name-part-type="genus" reg="Hydnum">H.</tp:taxon-name-part><tp:taxon-name-part taxon-name-part-type="species" reg="cuspidatum">cuspidatum</tp:taxon-name-part></tp:taxon-name></italic> RAS246 (TENN 073086, holotype, photo R.A. Swenie) <bold>F</bold><italic><tp:taxon-name><tp:taxon-name-part taxon-name-part-type="genus" reg="Hydnum">H.</tp:taxon-name-part><tp:taxon-name-part taxon-name-part-type="species" reg="cuspidatum">cuspidatum</tp:taxon-name-part></tp:taxon-name></italic> RAS150 (TENN 073037, photo R.A. Swenie) <bold>G</bold><italic><tp:taxon-name><tp:taxon-name-part taxon-name-part-type="genus" reg="Hydnum">H.</tp:taxon-name-part><tp:taxon-name-part taxon-name-part-type="species" reg="umbilicatum">umbilicatum</tp:taxon-name-part></tp:taxon-name></italic> 10651TJB (CORT 012241, epitype, photo T.J. Baroni) <bold>H</bold><italic><tp:taxon-name><tp:taxon-name-part taxon-name-part-type="genus" reg="Hydnum">H.</tp:taxon-name-part><tp:taxon-name-part taxon-name-part-type="species" reg="umbilicatum">umbilicatum</tp:taxon-name-part></tp:taxon-name></italic> RAS101 (TENN 073011, photo R.A. Swenie). Scale bar: 20 mm.</p></caption><graphic xmlns:xlink="http://www.w3.org/1999/xlink" xlink:href="mycokeys-42-035-g005.jpg" position="float" orientation="portrait" xlink:type="simple" id="oo_246530.jpg"/></fig></tp:treatment-sec></tp:taxon-treatment>
