# Supplementary material for: Six new species and reports of Hydnum (Cantharellales) from eastern North America
Source: MycoKeys. 2018 Nov 30;(42):35–72. doi: 10.3897/mycokeys.42.27369 (PMC6286385; doi:10.3897/mycokeys.42.27369)
Supplement: XML Treatment for Hydnum geminum [file mycokeys.42.27369-treatment17.xml]

<!DOCTYPE tp:taxon-treatment
  PUBLIC "-//TaxonX//DTD Taxonomic Treatment Publishing DTD v0 20100105//EN" "tax-treatment-NSO.dtd">
<tp:taxon-treatment xmlns:tp="http://www.plazi.org/taxpub"><tp:treatment-meta><kwd-group><label>Taxon classification</label><kwd><named-content xmlns:xlink="http://www.w3.org/1999/xlink" content-type="kingdom">Fungi</named-content></kwd><kwd><named-content xmlns:xlink="http://www.w3.org/1999/xlink" content-type="order">Cantharellales</named-content></kwd><kwd><named-content xmlns:xlink="http://www.w3.org/1999/xlink" content-type="family">Hydnaceae</named-content></kwd></kwd-group><mixed-citation publication-type="journal"><person-group><name><surname>Swenie</surname><given-names>Rachel A.</given-names></name><name><surname>Baroni</surname><given-names>Timothy J.</given-names></name><name><surname>Matheny</surname><given-names>P. Brandon</given-names></name></person-group><article-title>Six new species and reports of <italic><tp:taxon-name><tp:taxon-name-part taxon-name-part-type="genus" reg="Hydnum">Hydnum</tp:taxon-name-part></tp:taxon-name></italic> (<tp:taxon-name><tp:taxon-name-part taxon-name-part-type="order">Cantharellales</tp:taxon-name-part></tp:taxon-name>) from eastern North America</article-title><source>MycoKeys</source><day>30</day><month>11</month><year>2018</year><volume>2018</volume><issue>42</issue><fpage>35</fpage><lpage>72</lpage><pub-id pub-id-type="doi">10.3897/mycokeys.42.27369</pub-id></mixed-citation></tp:treatment-meta><tp:nomenclature><tp:taxon-name>
                <tp:taxon-name-part taxon-name-part-type="genus" reg="Hydnum">Hydnum</tp:taxon-name-part>
                <tp:taxon-name-part taxon-name-part-type="species" reg="geminum">geminum</tp:taxon-name-part>
              </tp:taxon-name><tp:taxon-authority>Swenie &amp; Matheny</tp:taxon-authority><tp:taxon-status xmlns:xlink="http://www.w3.org/1999/xlink" xlink:type="simple">nom. nov.</tp:taxon-status><xref ref-type="fig" rid="F7">Fig. 7</xref><tp:nomenclature-citation-list><tp:nomenclature-citation><tp:taxon-name>
                    <tp:taxon-name-part taxon-name-part-type="genus" reg="Hydnum"/>
                    <tp:taxon-name-part taxon-name-part-type="species" reg="caespitosum"/>
                  </tp:taxon-name><comment>≡ <tp:taxon-name><tp:taxon-name-part taxon-name-part-type="genus" reg="Hydnum">Hydnum</tp:taxon-name-part><tp:taxon-name-part taxon-name-part-type="species" reg="caespitosum">caespitosum</tp:taxon-name-part></tp:taxon-name> Banning ex Peck, Rep. N.Y. St. Mus. 44: 74 (1891), non Valenti (1868) </comment></tp:nomenclature-citation></tp:nomenclature-citation-list></tp:nomenclature><tp:treatment-sec sec-type="material" id="SECID0EIBAK"><title>Type.</title><p>UNITED STATES. Maryland: Carroll County, in clusters at the roots of trees and near old stumps, Aug-Sep, ca. 1880, M.E. Banning (holotype: NYS-F-3506).</p></tp:treatment-sec><tp:treatment-sec sec-type="etymology" id="SECID0ENBAK"><title>Etymology.</title><p><italic><tp:taxon-name><tp:taxon-name-part taxon-name-part-type="genus" reg="Hydnum"/><tp:taxon-name-part taxon-name-part-type="species" reg="geminum">geminum</tp:taxon-name-part></tp:taxon-name></italic> (L.), twin, in reference to the clustered habit</p></tp:treatment-sec><tp:treatment-sec sec-type="description" id="SECID0E4BAK"><title>Description.</title><p>Pileus up to 40 mm wide, subconfluent, convex to expanded or subplane, subregular; surface appressed-fibrous, pale ochre, yellow, or dark flesh-colored. Spines short (&lt;3 mm long), conical, acute, decurrent, pale ochre or light flesh color. Stipe up to 60 × 10 mm, united at the base, subcylindrical, subflexuous, floccose above, subglabrous below, whitish, staining yellow where bruised, solid. Context fleshy, white, turning yellow where cut. Taste mild.</p><p>Basidiospores 6–<italic>6.4</italic>–7 μm × 4.5–<italic>5.2</italic>–6 μm, <italic>Q</italic>=1.09–<italic>1.24</italic>–1.36 (n=12/1), broadly elliptic to subglobose, smooth, thin-walled, hyaline in KOH. Basidia not reviving, with 4–5 sterigmata. Pileipellis not observed. Clamp connections present.</p></tp:treatment-sec><tp:treatment-sec sec-type="distribution" id="SECID0EMCAK"><title>Distribution.</title><p>Eastern U.S. – Maryland (type).</p></tp:treatment-sec><tp:treatment-sec sec-type="ecology" id="SECID0ERCAK"><title>Ecology.</title><p>In clusters at the roots of trees and near old stumps, August to September.</p></tp:treatment-sec><tp:treatment-sec sec-type="discussion" id="SECID0EWCAK"><title>Discussion.</title><p>The new binomial <italic><tp:taxon-name><tp:taxon-name-part taxon-name-part-type="genus" reg="Hydnum">H.</tp:taxon-name-part><tp:taxon-name-part taxon-name-part-type="species" reg="geminum">geminum</tp:taxon-name-part></tp:taxon-name></italic> is introduced to replace the illegitimate name <italic><tp:taxon-name><tp:taxon-name-part taxon-name-part-type="genus" reg="Hydnum">H.</tp:taxon-name-part><tp:taxon-name-part taxon-name-part-type="species" reg="caespitosum">caespitosum</tp:taxon-name-part></tp:taxon-name></italic> Banning ex Peck, which is a later homonym of <italic><tp:taxon-name><tp:taxon-name-part taxon-name-part-type="genus" reg="Hydnum">H.</tp:taxon-name-part><tp:taxon-name-part taxon-name-part-type="species" reg="caespitosum">caespitosum</tp:taxon-name-part></tp:taxon-name></italic> Valenti. The gross morphological description here is reproduced from <xref ref-type="bibr" rid="B3">Banker (1906)</xref> after reformatting for style, and measurements appear to be based on dried specimens. Peck’s protologue, Banning’s painting, and Banker’s notes depict a species best characterized by the overall yellowish color, short decurrent spines, flavescent or yellowing flesh, mild taste, and broadly elliptic to subglobose basidiospores that are mostly 6.5 × 5 μm in size. Although specimens of <italic><tp:taxon-name><tp:taxon-name-part taxon-name-part-type="genus" reg="Hydnum">H.</tp:taxon-name-part><tp:taxon-name-part taxon-name-part-type="species" reg="subconnatum">subconnatum</tp:taxon-name-part></tp:taxon-name></italic> (described above) may share the similar caespitose or clustered habit, it differs from <italic><tp:taxon-name><tp:taxon-name-part taxon-name-part-type="genus" reg="Hydnum">H.</tp:taxon-name-part><tp:taxon-name-part taxon-name-part-type="species" reg="geminum">geminum</tp:taxon-name-part></tp:taxon-name></italic> by the peach-orange to dark orange-brown pileus, longer non-decurrent spines, and a stipe that bruises orange-brown, not yellow. In addition, the basidiospores of <italic><tp:taxon-name><tp:taxon-name-part taxon-name-part-type="genus" reg="Hydnum">H.</tp:taxon-name-part><tp:taxon-name-part taxon-name-part-type="species" reg="subconnatum">subconnatum</tp:taxon-name-part></tp:taxon-name></italic> are larger than in <italic><tp:taxon-name><tp:taxon-name-part taxon-name-part-type="genus" reg="Hydnum">H.</tp:taxon-name-part><tp:taxon-name-part taxon-name-part-type="species" reg="geminum">geminum</tp:taxon-name-part></tp:taxon-name></italic> – 8.5–9.5 × 7.5–9 μm. Basidiomes of <italic><tp:taxon-name><tp:taxon-name-part taxon-name-part-type="genus" reg="Hydnum">H.</tp:taxon-name-part><tp:taxon-name-part taxon-name-part-type="species" reg="subtilior">subtilior</tp:taxon-name-part></tp:taxon-name></italic> sometimes have an overall pale yellow tone and stain when bruised or cut in half, but basidiospores are smaller in <italic><tp:taxon-name><tp:taxon-name-part taxon-name-part-type="genus" reg="Hydnum">H.</tp:taxon-name-part><tp:taxon-name-part taxon-name-part-type="species" reg="geminum">geminum</tp:taxon-name-part></tp:taxon-name></italic>, and the overall basidiome stature of the holotype appears much stouter than in the generally slender <italic><tp:taxon-name><tp:taxon-name-part taxon-name-part-type="genus" reg="Hydnum">H.</tp:taxon-name-part><tp:taxon-name-part taxon-name-part-type="species" reg="subtilior">subtilior</tp:taxon-name-part></tp:taxon-name></italic>.</p><p>Upon examining the holotype of <italic><tp:taxon-name><tp:taxon-name-part taxon-name-part-type="genus" reg="Hydnum">H.</tp:taxon-name-part><tp:taxon-name-part taxon-name-part-type="species" reg="caespitosum">caespitosum</tp:taxon-name-part></tp:taxon-name></italic>, we found that basidiomes had very short spines (&lt;1 mm) with very few spores and basidia. This aligns with Peck’s notes indicating he did not obtain spores and suggests the holotype consists of immature basidiomes.</p><p>We have not yet recorded <italic><tp:taxon-name><tp:taxon-name-part taxon-name-part-type="genus" reg="Hydnum">H.</tp:taxon-name-part><tp:taxon-name-part taxon-name-part-type="species" reg="geminum">geminum</tp:taxon-name-part></tp:taxon-name></italic> in eastern North America. <xref ref-type="bibr" rid="B3">Banker (1906)</xref> refers to a collection made by Earle from Connecticut now housed at NCU (NCU-F-0012251). We have not re-examined this collection, but Banker describes it as somewhat darker than the type.</p><fig id="F7" position="float" orientation="portrait"><label>Figure 7.</label><caption><p>Holotype and basidiospores of <italic><tp:taxon-name><tp:taxon-name-part taxon-name-part-type="genus" reg="Hydnum">Hydnum</tp:taxon-name-part><tp:taxon-name-part taxon-name-part-type="species" reg="caespitosum">caespitosum</tp:taxon-name-part></tp:taxon-name></italic>. Scale bar: 5 μm.</p></caption><graphic xmlns:xlink="http://www.w3.org/1999/xlink" xlink:href="mycokeys-42-035-g007.jpg" position="float" orientation="portrait" xlink:type="simple" id="oo_246532.jpg"/></fig></tp:treatment-sec><ref-list><ref id="B3"><mixed-citation xmlns:xlink="http://www.w3.org/1999/xlink" xlink:type="simple"><person-group><name name-style="western"><surname>Banker</surname><given-names>HJ</given-names></name></person-group> (<year>1906</year>) <article-title>A contribution to a revision of the North American <tp:taxon-name><tp:taxon-name-part taxon-name-part-type="family">Hydnaceae</tp:taxon-name-part></tp:taxon-name>.</article-title><source>Memoirs of the Torrey Botanical Club</source><volume>12</volume>: <fpage>99</fpage>–<lpage>194</lpage>. <ext-link xlink:type="simple" ext-link-type="doi" xlink:href="10.5962/bhl.title.97394">https://doi.org/10.5962/bhl.title.97394</ext-link></mixed-citation></ref></ref-list></tp:taxon-treatment>
